# Supplementary material for: The effects of releasing early results from ongoing clinical trials
Source: Nat Commun. 2021 Feb 5;12:801. doi: 10.1038/s41467-021-21116-4 (PMC7864990; doi:10.1038/s41467-021-21116-4)
Supplement: Supplementary file 3 — Supplementary Code [file 41467_2021_21116_MOESM3_ESM.zip]

Archive with 124 entries (120 files):
- Summary-Data/
- __MACOSX/._Summary-Data
- Summary-Data/Sensitivity.theta.S.RData
- __MACOSX/Summary-Data/._Sensitivity.theta.S.RData
- Summary-Data/Sensitivity.theta.L.RData
- __MACOSX/Summary-Data/._Sensitivity.theta.L.RData
- Summary-Data/.DS_Store
- __MACOSX/Summary-Data/._.DS_Store
- Summary-Data/Summary.platform.sensitivity.scale.RData
- __MACOSX/Summary-Data/._Summary.platform.sensitivity.scale.RData
- Summary-Data/02_Simulation-Sensitivity-Analyses/
- __MACOSX/Summary-Data/._02_Simulation-Sensitivity-Analyses
- Summary-Data/Summary.Platform.RData
- __MACOSX/Summary-Data/._Summary.Platform.RData
- Summary-Data/Analysis_2_EfficacySim.R
- __MACOSX/Summary-Data/._Analysis_2_EfficacySim.R
- Summary-Data/Summary_2_GBM_Exa.RData
- __MACOSX/Summary-Data/._Summary_2_GBM_Exa.RData
- Summary-Data/Analysis_4_Platform.R
- __MACOSX/Summary-Data/._Analysis_4_Platform.R
- Summary-Data/Summary_1_BasicExa.RData
- __MACOSX/Summary-Data/._Summary_1_BasicExa.RData
- Summary-Data/Functions.R
- __MACOSX/Summary-Data/._Functions.R
- Summary-Data/Summary-3-IA.by.time.RData.RData
- __MACOSX/Summary-Data/._Summary-3-IA.by.time.RData.RData
- Summary-Data/Platform_Functions.R
- __MACOSX/Summary-Data/._Platform_Functions.R
- Summary-Data/Analysis_1_BasicSim.R
- __MACOSX/Summary-Data/._Analysis_1_BasicSim.R
- Summary-Data/Analysis_3_ThingsGoWrong.R
- __MACOSX/Summary-Data/._Analysis_3_ThingsGoWrong.R
- Summary-Data/03_Simulations-Platform-Trials/
- __MACOSX/Summary-Data/._03_Simulations-Platform-Trials
- Summary-Data/01_Simulations-Basic-Example/
- __MACOSX/Summary-Data/._01_Simulations-Basic-Example
- Summary-Data/02_Simulation-Sensitivity-Analyses/OS_InfoPolicy1_ThingsGoWrongS3a.R
- __MACOSX/Summary-Data/02_Simulation-Sensitivity-Analyses/._OS_InfoPolicy1_ThingsGoWrongS3a.R
- Summary-Data/02_Simulation-Sensitivity-Analyses/OS_InfoPolicy1_ThingsGoWrongS4.R
- __MACOSX/Summary-Data/02_Simulation-Sensitivity-Analyses/._OS_InfoPolicy1_ThingsGoWrongS4.R
- Summary-Data/02_Simulation-Sensitivity-Analyses/OS_InfoPolicy1_ThingsGoWrongS5d.R
- __MACOSX/Summary-Data/02_Simulation-Sensitivity-Analyses/._OS_InfoPolicy1_ThingsGoWrongS5d.R
- Summary-Data/02_Simulation-Sensitivity-Analyses/OS_InfoPolicy1_ThingsGoWrongS3b.R
- __MACOSX/Summary-Data/02_Simulation-Sensitivity-Analyses/._OS_InfoPolicy1_ThingsGoWrongS3b.R
- Summary-Data/02_Simulation-Sensitivity-Analyses/OS_InfoPolicy1_ThingsGoWrongS5c.R
- __MACOSX/Summary-Data/02_Simulation-Sensitivity-Analyses/._OS_InfoPolicy1_ThingsGoWrongS5c.R
- Summary-Data/02_Simulation-Sensitivity-Analyses/OS_InfoPolicy1_ThingsGoWrong_Dropout_S0.R
- __MACOSX/Summary-Data/02_Simulation-Sensitivity-Analyses/._OS_InfoPolicy1_ThingsGoWrong_Dropout_S0.R
- Summary-Data/02_Simulation-Sensitivity-Analyses/OS_InfoPolicy1_ThingsGoWrongS2.R
- __MACOSX/Summary-Data/02_Simulation-Sensitivity-Analyses/._OS_InfoPolicy1_ThingsGoWrongS2.R
- Summary-Data/02_Simulation-Sensitivity-Analyses/OS_InfoPolicy1_ThingsGoWrongS5b.R
- __MACOSX/Summary-Data/02_Simulation-Sensitivity-Analyses/._OS_InfoPolicy1_ThingsGoWrongS5b.R
- Summary-Data/02_Simulation-Sensitivity-Analyses/OS_InfoPolicy1_ThingsGoWrongS3c.R
- __MACOSX/Summary-Data/02_Simulation-Sensitivity-Analyses/._OS_InfoPolicy1_ThingsGoWrongS3c.R
- Summary-Data/02_Simulation-Sensitivity-Analyses/OS_InfoPolicy1_ThingsGoWrong_Dropout_S1.R
- __MACOSX/Summary-Data/02_Simulation-Sensitivity-Analyses/._OS_InfoPolicy1_ThingsGoWrong_Dropout_S1.R
- Summary-Data/02_Simulation-Sensitivity-Analyses/OS_InfoPolicy1_ThingsGoWrongS6.R
- __MACOSX/Summary-Data/02_Simulation-Sensitivity-Analyses/._OS_InfoPolicy1_ThingsGoWrongS6.R
- Summary-Data/02_Simulation-Sensitivity-Analyses/OS_InfoPolicy1_ThingsGoWrongS3c.sh
- __MACOSX/Summary-Data/02_Simulation-Sensitivity-Analyses/._OS_InfoPolicy1_ThingsGoWrongS3c.sh
- Summary-Data/02_Simulation-Sensitivity-Analyses/OS_InfoPolicy1_ThingsGoWrongS5a.R
- __MACOSX/Summary-Data/02_Simulation-Sensitivity-Analyses/._OS_InfoPolicy1_ThingsGoWrongS5a.R
- Summary-Data/02_Simulation-Sensitivity-Analyses/OS_InfoPolicy1_ThingsGoWrong_Dropout_S2.R
- __MACOSX/Summary-Data/02_Simulation-Sensitivity-Analyses/._OS_InfoPolicy1_ThingsGoWrong_Dropout_S2.R
- Summary-Data/03_Simulations-Platform-Trials/Sim_Platform_P.sh
- __MACOSX/Summary-Data/03_Simulations-Platform-Trials/._Sim_Platform_P.sh
- Summary-Data/03_Simulations-Platform-Trials/Sim_Platform_P.R
- __MACOSX/Summary-Data/03_Simulations-Platform-Trials/._Sim_Platform_P.R
- Summary-Data/03_Simulations-Platform-Trials/Sim_Platform_P_Sensitivity_Randomization_2.R
- __MACOSX/Summary-Data/03_Simulations-Platform-Trials/._Sim_Platform_P_Sensitivity_Randomization_2.R
- Summary-Data/03_Simulations-Platform-Trials/Sim_Platform_P_Sensitivity_TimeIntervall_4.R
- __MACOSX/Summary-Data/03_Simulations-Platform-Trials/._Sim_Platform_P_Sensitivity_TimeIntervall_4.R
- Summary-Data/03_Simulations-Platform-Trials/Sim_Platform_P_Sensitivity_Randomization_6.R
- __MACOSX/Summary-Data/03_Simulations-Platform-Trials/._Sim_Platform_P_Sensitivity_Randomization_6.R
- Summary-Data/03_Simulations-Platform-Trials/Sim_Platform_P_Sensitivity_Randomization_3.sh
- __MACOSX/Summary-Data/03_Simulations-Platform-Trials/._Sim_Platform_P_Sensitivity_Randomization_3.sh
- Summary-Data/03_Simulations-Platform-Trials/Sim_Platform_P_Sensitivity_TimeIntervall_2.sh
- __MACOSX/Summary-Data/03_Simulations-Platform-Trials/._Sim_Platform_P_Sensitivity_TimeIntervall_2.sh
- Summary-Data/03_Simulations-Platform-Trials/Sim_Platform_P_Sensitivity_Randomization_7.sh
- __MACOSX/Summary-Data/03_Simulations-Platform-Trials/._Sim_Platform_P_Sensitivity_Randomization_7.sh
- Summary-Data/03_Simulations-Platform-Trials/Sim_Platform_P_Sensitivity_Randomization_1.R
- __MACOSX/Summary-Data/03_Simulations-Platform-Trials/._Sim_Platform_P_Sensitivity_Randomization_1.R
- Summary-Data/03_Simulations-Platform-Trials/Sim_Platform_P_Sensitivity_TimeIntervall_3.sh
- __MACOSX/Summary-Data/03_Simulations-Platform-Trials/._Sim_Platform_P_Sensitivity_TimeIntervall_3.sh
- Summary-Data/03_Simulations-Platform-Trials/Sim_Platform_P_Sensitivity_Randomization_6.sh
- __MACOSX/Summary-Data/03_Simulations-Platform-Trials/._Sim_Platform_P_Sensitivity_Randomization_6.sh
- Summary-Data/03_Simulations-Platform-Trials/Sim_Platform_P_Sensitivity_Randomization_5.R
- __MACOSX/Summary-Data/03_Simulations-Platform-Trials/._Sim_Platform_P_Sensitivity_Randomization_5.R
- Summary-Data/03_Simulations-Platform-Trials/Sim_Platform_P_Sensitivity_TimeIntervall_3.R
- __MACOSX/Summary-Data/03_Simulations-Platform-Trials/._Sim_Platform_P_Sensitivity_TimeIntervall_3.R
- Summary-Data/03_Simulations-Platform-Trials/Sim_Platform_P_Sensitivity_Randomization_2.sh
- __MACOSX/Summary-Data/03_Simulations-Platform-Trials/._Sim_Platform_P_Sensitivity_Randomization_2.sh
- Summary-Data/03_Simulations-Platform-Trials/Sim_Platform_IP.sh
- __MACOSX/Summary-Data/03_Simulations-Platform-Trials/._Sim_Platform_IP.sh
- Summary-Data/03_Simulations-Platform-Trials/Sim_Platform_P_Sensitivity_Randomization_5.sh
- __MACOSX/Summary-Data/03_Simulations-Platform-Trials/._Sim_Platform_P_Sensitivity_Randomization_5.sh
- Summary-Data/03_Simulations-Platform-Trials/Sim_Platform_P_Sensitivity_TimeIntervall_4.sh
- __MACOSX/Summary-Data/03_Simulations-Platform-Trials/._Sim_Platform_P_Sensitivity_TimeIntervall_4.sh
- Summary-Data/03_Simulations-Platform-Trials/Sim_Platform_P_Sensitivity_Randomization_1.sh
- __MACOSX/Summary-Data/03_Simulations-Platform-Trials/._Sim_Platform_P_Sensitivity_Randomization_1.sh
- Summary-Data/03_Simulations-Platform-Trials/Sim_Platform_P_Sensitivity_Randomization_4.R
- __MACOSX/Summary-Data/03_Simulations-Platform-Trials/._Sim_Platform_P_Sensitivity_Randomization_4.R
- Summary-Data/03_Simulations-Platform-Trials/Sim_Platform_P_Sensitivity_TimeIntervall_1.sh
- __MACOSX/Summary-Data/03_Simulations-Platform-Trials/._Sim_Platform_P_Sensitivity_TimeIntervall_1.sh
- Summary-Data/03_Simulations-Platform-Trials/Sim_Platform_IP.R
- __MACOSX/Summary-Data/03_Simulations-Platform-Trials/._Sim_Platform_IP.R
- Summary-Data/03_Simulations-Platform-Trials/Sim_Platform_P_Sensitivity_TimeIntervall_2.R
- __MACOSX/Summary-Data/03_Simulations-Platform-Trials/._Sim_Platform_P_Sensitivity_TimeIntervall_2.R
- Summary-Data/03_Simulations-Platform-Trials/Sim_Platform_P_Sensitivity_Randomization_4.sh
- __MACOSX/Summary-Data/03_Simulations-Platform-Trials/._Sim_Platform_P_Sensitivity_Randomization_4.sh
- Summary-Data/03_Simulations-Platform-Trials/Sim_Platform_P_Sensitivity_Randomization_3.R
- __MACOSX/Summary-Data/03_Simulations-Platform-Trials/._Sim_Platform_P_Sensitivity_Randomization_3.R
- Summary-Data/03_Simulations-Platform-Trials/Sim_Platform_P_Sensitivity_TimeIntervall_1.R
- __MACOSX/Summary-Data/03_Simulations-Platform-Trials/._Sim_Platform_P_Sensitivity_TimeIntervall_1.R
- Summary-Data/03_Simulations-Platform-Trials/Sim_Platform_P_Sensitivity_Randomization_7.R
- __MACOSX/Summary-Data/03_Simulations-Platform-Trials/._Sim_Platform_P_Sensitivity_Randomization_7.R
- Summary-Data/01_Simulations-Basic-Example/.Rhistory
- __MACOSX/Summary-Data/01_Simulations-Basic-Example/._.Rhistory
- Summary-Data/01_Simulations-Basic-Example/Simulations_OS_InfoPolicy2.R
- __MACOSX/Summary-Data/01_Simulations-Basic-Example/._Simulations_OS_InfoPolicy2.R
- Summary-Data/01_Simulations-Basic-Example/Sim_OS_InfoPolicy_Basic_Info.R
- __MACOSX/Summary-Data/01_Simulations-Basic-Example/._Sim_OS_InfoPolicy_Basic_Info.R
- Summary-Data/01_Simulations-Basic-Example/Simulations_OS_InfoPolicy1.R
- __MACOSX/Summary-Data/01_Simulations-Basic-Example/._Simulations_OS_InfoPolicy1.R
