# Supplementary material for: The effects of releasing early results from ongoing clinical trials
Source: Nat Commun. 2021 Feb 5;12:801. doi: 10.1038/s41467-021-21116-4 (PMC7864990; doi:10.1038/s41467-021-21116-4)
Supplement: Supplementary file 3 — Supplementary Code [file 41467_2021_21116_MOESM3_ESM.zip › Summary-Data/Analysis_2_EfficacySim.R]

################################ publishing information #################################
{
rm(list=ls())
library(parallel)
source("/gplab/steffen/PatientInfoTrials/Code_Analyses/Analysis_0_Functions.R")

  
################################################################################    
# #setwd("/gplab/steffen/PatientInfoTrials/SimulationResults/SimGBMExample/NoInfo");
setwd("/gplab/steffen/PatientInfoTrials/SimulationResults/SimGBMExample/");
All.File        = paste0("Info/Info_GBM_MC", 1:20, ".RData") # dir(pattern = "Info_GBM_MC")
Trials          = Combine.list(All.File)
length(Trials)

nr.sim       = length(Trials)
Summary.I    = mclapply(Trials, function(x) summary.1st.eff.plus.minus(x = x$Short.Summary) )
t.enr.I      = sapply(Summary.I, function(x)  x[3,] )
t.clo.I      = sapply(Summary.I, function(x)  x[4,] )
n.I          = sapply(Summary.I, function(x)  x[6,] )

# summaries for table
Pr.Rej.I     = rowMeans(sapply( Summary.I, function(x) x[5,]==1), na.rm = T)
Pr.Acep.I    = rowMeans(sapply( Summary.I, function(x) x[5,]==0), na.rm = T)
Pr.Stop.I    = rowMeans(sapply( Summary.I, function(x) x[5,]==3), na.rm = T)
med.enr.I    = apply(t.enr.I, 1, function(x) c(mean(x,  na.rm=T), sd(x, na.rm=T)) )
med.clo.I    = apply(t.clo.I, 1, function(x) c(mean(x,  na.rm=T), sd(x, na.rm=T)) )
mean.n.I     = rowMeans(n.I,      na.rm=T )
sd.n.I       = apply(n.I, 1, sd,  na.rm=T )

###### enrollment time #####
Enr.time.I         = lapply(1:3, function(i) sapply(Summary.I, function(x)  x[3,i] ))
Enr.time.I         = lapply(Enr.time.I, function(x) cbind(sort(x), seq(0,1, length.out = length(sort(x)))) ) 

enrollment.list.I  = lapply(Trials, function(u) {
   i1   = which(u$Short.Summary[,"nrEffArms.by.Tr"]==1)[1]
   i2   = i1-1
   i3   = i1+ which(u$Short.Summary[(i1+1):30,"nrEffArms.by.Tr"]==0)[1]
   id   = c(i1, i2, i3)

   lapply(id, function(i){ 
   	if(!is.na(i)){
   	t.o  = u$Short.Summary[i, "Opening.T"]
   	t.e  = u$Short.Summary[i, "EndEnroll.T"]
    t.a  = u$Outcomes[which(u$Outcomes[,4]==i),1]
    sapply(floor(t.o):ceiling(t.e), function(x) sum(t.a<=x) ) 
    }else NA })  
    
   
   })
enrollment.list.I  = lapply(1:3, function(i) lapply(enrollment.list.I, function(x) x[[i]]) )
enrollment.list.I  = lapply(enrollment.list.I, function(x) {
	
	    x  = sapply(which(!is.na(x)), function(i)  x[[i]] )
  	  me = max(sapply(x, length))
  	  E  = rep(NA, me)
      E  = sapply(x, function(y){ j=min(c(me,length(y))); E[1:j]=y[1:j]; E[j:me]=y[j]; E})
      apply(E, 1, mean, na.rm = T) })
rm(Trials)


################################################################################
#setwd("/gplab/steffen/PatientInfoTrials/SimulationResults/SimGBMExample/NoInfo");
All.File        = paste0("NoInfo/NoInfo_GBM_MC", 1:20, ".RData")  # dir(pattern = "NoInfo_GBM_MC")
Trials          = Combine.list(All.File)

nr.sim           = length(Trials)
Summary.NI       = mclapply(Trials, function(x) summary.1st.eff.plus.minus(x = x$Short.Summary) )
t.enr.NI         = sapply(Summary.NI, function(x)  x[3,] )
t.clo.NI         = sapply(Summary.NI, function(x)  x[4,] )
n.NI             = sapply(Summary.NI, function(x)  x[6,] )

# summaries for table
Pr.Rej.NI        = rowMeans(sapply( Summary.NI, function(x) x[5,]==1), na.rm = T)
Pr.Acep.NI       = rowMeans(sapply( Summary.NI, function(x) x[5,]==0), na.rm = T)
Pr.Stop.NI       = rowMeans(sapply( Summary.NI, function(x) x[5,]==3), na.rm = T)

med.enr.NI       = apply(t.enr.NI, 1, function(x) c(mean(x,  na.rm=T), sd(x, na.rm=T)) )
med.clo.NI       = apply(t.clo.NI, 1, function(x) c(mean(x,  na.rm=T), sd(x, na.rm=T)) )
mean.n.NI        = rowMeans(n.NI, na.rm=T )
sd.n.NI          = apply(n.NI, 1, sd,  na.rm=T )

# enrollment time
Enr.time.NI         = lapply(1:3, function(i) sapply(Summary.NI, function(x)  x[3,i] ))
Enr.time.NI         = lapply(Enr.time.NI, function(x) cbind(sort(x), seq(0,1, length.out = length(sort(x)) )) ) 

enrollment.list.NI  = lapply(Trials, function(u) {
   i1   = which(u$Short.Summary[,"nrEffArms.by.Tr"]==1)[1]
   i2   = i1-1
   i3   = i1+ which(u$Short.Summary[(i1+1):30,"nrEffArms.by.Tr"]==0)[1]
   id   = c(i1, i2, i3)

   lapply(id, function(i){ 
   	if(!is.na(i)){
   	t.o  = u$Short.Summary[i, "Opening.T"]
   	t.e  = u$Short.Summary[i, "EndEnroll.T"]
    t.a  = u$Outcomes[which(u$Outcomes[,4]==i),1]
    sapply(floor(t.o):ceiling(t.e), function(x) sum(t.a<=x) ) 
    }else NA })  
    
   
   })
enrollment.list.NI  = lapply(1:3, function(i) lapply(enrollment.list.NI, function(x) x[[i]]) )
enrollment.list.NI  = lapply(enrollment.list.NI, function(x) {
	
	    x  = sapply(which(!is.na(x)), function(i)  x[[i]] )
  	  me = max(sapply(x, length))
  	  E  = rep(NA, me)
      E  = sapply(x, function(y){ j=min(c(me,length(y))); E[1:j]=y[1:j]; E[j:me]=y[j]; E})
      apply(E, 1, mean, na.rm = T) })
rm(Trials) 

save.image(file = "/gplab/steffen/PatientInfoTrials/SimulationResults/Summary_GBM_Example.RData")

################################################################################
setwd("/gplab/steffen/PatientInfoTrials/SimulationResults/Data-Time-IA"); dir()
All.File           = paste0("Sim-GBM_MC",1:300,".RData") 
S.mat              = as.matrix(expand.grid(n.itr=1:50, info.delta=c(1,2,3,6,9,12)))
info.delta         = c(1,2,3,6,9,12)
Summary.IA.by.time = mclapply(X = info.delta, mc.cores=length(info.delta), FUN = function(t0){ 
  
 id               = which(S.mat[,2] == t0)
 Files            = All.File[id]
 Trials           = Combine.list(F.names=Files)

 nr.sim           = length(Trials)
 Summary.NI       = mclapply(Trials, function(x) summary.1st.eff.plus.minus(x = x$Short.Summary) )
 t.enr.NI         = sapply(Summary.NI, function(x)  x[3,] )
 t.clo.NI         = sapply(Summary.NI, function(x)  x[4,] )
 n.NI             = sapply(Summary.NI, function(x)  x[6,] )

 Pr.Rej.NI        = rowMeans(sapply( Summary.NI, function(x) x[5,]==1), na.rm = T)
 Pr.Acep.NI       = rowMeans(sapply( Summary.NI, function(x) x[5,]==0), na.rm = T)
 Pr.Stop.NI       = rowMeans(sapply( Summary.NI, function(x) x[5,]==3), na.rm = T)

 mean.n.NI        = rowMeans(n.NI, na.rm=T )
 sd.n.NI          = apply(n.NI, 1, sd,  na.rm=T )
 med.enr.NI       = apply(t.enr.NI, 1, function(x) c(enr.ave.NI=mean(x,  na.rm=T), enr.sd.NI=sd(x, na.rm=T)) )
 med.clo.NI       = apply(t.clo.NI, 1, function(x) c(clo.ave.NI=mean(x,  na.rm=T), clo.sd.NI=sd(x, na.rm=T)) )

 P.rand           = sapply(Trials, function(x){ 
  E.arm  = which(x$Short.Summary[,"nrEffArms.by.Tr"]>0)[1]
  p      = x$info$Pr.Rand[,E.arm]
  c(mean(p[p != -1], na.rm = T), sd(p[p != -1], na.rm = T) ) 
  
})
 P.rand           = rowMeans(P.rand, na.rm = T)

 rbind(Pr.Rej.NI, Pr.Acep.NI, Pr.Stop.NI, mean.n.NI, sd.n.NI, med.enr.NI, med.clo.NI, ave.Rand.pr=c(P.rand[1], rep(NA,3)), sd.Rand.pr=c(P.rand[2],rep(NA,3)) )
})

save(Summary.IA.by.time, file = "/gplab/steffen/PatientInfoTrials/SimulationResults/Summary.IA.by.time.RData")

} 

################################ plots and fiures #######################################
{
rm(list=ls())
library(ggplot2)
library(ggpubr)
library(parallel)
library(xtable)

 setwd("~/Dropbox (Partners HealthCare)/Projects/ongoing_projects/Patient_Informed_Trial_Policies_all/RCode/")
 source("Code_Analyses/Analysis_0_Functions.R")
 load("Summary_Data/Summary_2_GBM_Exa.RData")	

## Table 1 ##############################################################  
{ 
  id     = c(2,1,3)
	Result = rbind(cbind(t(med.enr.I[,id]),  t(med.clo.I[,id]),  mean.n.I[id],  sd.n.I[id],  Pr.Rej.I[id],  Pr.Stop.I[id]), 
						  	 cbind(t(med.enr.NI[,id]), t(med.clo.NI[,id]), mean.n.NI[id], sd.n.NI[id], Pr.Rej.NI[id], Pr.Stop.NI[id]) )

  Tab    = xtable( Result, digits = c(rep(1,5), 0,0, 2,2) )
  print(Tab, file="Figures/Tab1.tex")
}
	
## Figure 2 ############################################################## 
{
  E.I  = lapply(enrollment.list.I, function(x) x )
  E.NI = lapply(enrollment.list.NI, function(x) x )
  
  S       = c("(B) study j'' - effective", "(A) study j' - ineffective", "(C) study j''' - ineffective")
  yl      = "Probability that the study completed enrollment" 

  E.I.df  = lapply(1:3, function(i) data.frame(E=E.I[[i]],  t=1:length(E.I[[i]]),  S=S[i], EV="Permeable"))
  E.NI.df = lapply(1:3, function(i) data.frame(E=E.NI[[i]], t=1:length(E.NI[[i]]), S=S[i], EV="Impermeable"))
  E       = rbind(E.I.df[[1]], E.I.df[[2]], E.I.df[[3]], E.NI.df[[1]], E.NI.df[[2]], E.NI.df[[3]])
  E$S     = ordered(E$S, levels = S[c(2,1,3)])
  
  S       = c("(E) study j'' - effective", "(D) study j' - ineffective", "(F) study j''' - ineffective")
  E.T.I  = lapply(c(2,1,3), function(s) data.frame(t=Enr.time.I[[s]][,1],  p=Enr.time.I[[s]][,2],  S=S[s],  EV="Permeable") )
  E.T.NI = lapply(c(2,1,3), function(s) data.frame(t=Enr.time.NI[[s]][,1], p=Enr.time.NI[[s]][,2], S=S[s],  EV="Impermeable") )
  E.T    = rbind(E.T.I[[1]], E.T.I[[2]], E.T.I[[3]], E.T.NI[[1]], E.T.NI[[2]], E.T.NI[[3]])


p2 = {ggplot(E[E$S=="(B) study j'' - effective",], aes(x=t, y=E, col=EV)) + geom_line(size=1) + 
       theme_bw(base_size = 11) + 
  	     labs(x="Months", y="Cumulative enrollments", title="(A) Cumulative number of enrollments" ) + 
  	       scale_colour_manual(values=c("red", "black")) + 
  	         scale_x_continuous(limits=c(1,42) )+
              theme(axis.title.y    = element_text(size = 11),
              			axis.title.x    = element_text(size = 11),
              			legend.text     = element_text(size = 11),
              			legend.title    = element_blank(),
              			strip.background = element_rect(fill="white"),
              			strip.text     = element_text(size=12))}

p1 = {ggplot(E.T[E.T$S=="(E) study j'' - effective",], aes(x=t, y=p, col=EV)) + geom_line(size=1) + 
  	  theme_bw(base_size = 11) + 
  	     labs(x="Months", y=yl, title="(B) Time to complete enrollment" ) + 
  	       scale_colour_manual(values=c("red", "black")) + 
  	         scale_x_continuous(limits=c(1,42) )+
              theme(axis.title.y    = element_text(size = 11),
              			axis.title.x    = element_text(size = 11),
              			legend.text     = element_text(size = 11),
              			legend.title    = element_blank(),
              			strip.background = element_rect(fill="white"),
              			strip.text     = element_text(size=12))}

  
# combine all figures
p.all.2     = ggarrange(p1, p2, ncol=2, nrow=1, widths=c(1, 1),  heights=c(1, 1) ,common.legend=T, legend="bottom")
ggsave(filename = "Figures/Fig_2_ExampleGBM.pdf",  plot = p.all.2, width = 20, height = 10, units="cm")
} 

## Table 3 ##############################################################   
rm(list=ls())
 load("Summary_Data/Summary-3-IA.by.time.RData")
    length(Summary.IA.by.time)
    x = Summary.IA.by.time[[1]]

    i.row  =  c("enr.ave.NI", "enr.sd.NI", "clo.ave.NI", "clo.sd.NI", "ave.Rand.pr", "sd.Rand.pr",  "Pr.Rej.NI", "Pr.Stop.NI")
    Tab.2  = lapply(c(1,2,3), function(j) sapply( Summary.IA.by.time, function(x) x[i.row,j] )) 
    Tab.2  = rbind(Tab.2[[1]], Tab.2[[2]], Tab.2[[3]])
    Tab.2  = xtable( Tab.2, digits = 2 )
             print(Tab.2, file="Figures/Tab2.tex")
    
     
     
}
