# Supplementary material for: The effects of releasing early results from ongoing clinical trials
Source: Nat Commun. 2021 Feb 5;12:801. doi: 10.1038/s41467-021-21116-4 (PMC7864990; doi:10.1038/s41467-021-21116-4)
Supplement: Supplementary file 3 — Supplementary Code [file 41467_2021_21116_MOESM3_ESM.zip › Summary-Data/Analysis_4_Platform.R]

# directory to data
library(parallel)
library(xtable)
source("/gplab/steffen/PatientInfoTrials/Code_Analyses/Analysis_Functions.R")


# sensitivity analyses - parameter
setwd("/gplab/steffen/PatientInfoTrials/SimulationResults/Platform/Sensitivity/Scaling_Parameter"); dir()

F.name.list    = lapply(1:7, function(s) dir(pattern = paste0("Perm_Parameter_",s,"_MC"))   )
Summary.S.Rand = lapply(F.name.list, Summary.P ); 

th.s              = c(0, .5, 1, 2, 3, 4, 5) 
Summary.fct       = function(x, option=1){ 
  
  id   = c(2,1,3)
  
  e.e  = x$arm["e.e",id]
  sd.e = x$arm["sd.e",id]
  
  e.c  = x$arm["e.c", id]
  sd.c = x$arm["sd.c", id]
  
  P.R  = x$arm["P.R", id]
  P.S  = x$arm["P.S", id]
  
  E.NA = x$arm["E.Na", id]
  Sd.NA = x$arm["SD.Na", id]
  
  m    = cbind(e.e, sd.e, e.c, sd.c, E.NA, Sd.NA, P.R, P.S)
  
  if(option==2) m = cbind( unlist(lapply(1:3, function(i) m[i,1:2] )), 
                           unlist(lapply(1:3, function(i) m[i,3:4] )), 
                           unlist(lapply(1:3, function(i) m[i,5:6] )),
                           unlist(lapply(1:3, function(i) m[i,7:8] ))
  )
  
  m	
}


Tab.1             = Summary.fct(x=Summary.P(F.name.list[[6]] ))
Tab.2             = round(t(sapply(Summary.S.Rand, Summary.fct, option=2)),1)

xtable(Tab.2, digits=1 ) 

setwd("/gplab/steffen/PatientInfoTrials/SimulationResults/Platform/Impermable/"); dir()

F.name         = dir(pattern =  "Imperm_MC") 
Tab.3          = Summary.fct(x = Summary.P(F.names = F.name))
xtable(rbind(Tab.1,Tab.3), digits=c(0,rep(1,6), 2,2) ) 


# sensitivity analyses - time
setwd("/gplab/steffen/PatientInfoTrials/SimulationResults/Platform/Sensitivity/"); dir()

F.names        = lapply(1:4, function(s) dir(pattern = paste0("Perm_Time_",s,"_MC_")) )
Summary.S.Time = lapply(F.names, function(x)  Summary.P(F.names=x, s.name="Platform.Sensitivity.Rand.RData") )
Mean.E.time    = t(sapply(Summary.S.Time, function(x) c(x$arm["e.e",], x$arm["e.c",],  x$pr[2:3] )))
save(Summary.S.Time, file = "Summary.S.Time.RData")

Summary.S.Time

Summary.PT   = Summary.P(F.names=F.names.2, s.name="Platform.PT.RData");  Summary.PT
Summary.IP   = Summary.P(F.names=F.names.3, s.name="Platform.IPT.RData"); Summary.IP
Summary      = list(Summary.PT=Summary.PT, Summary.IP=Summary.IP)

save(Summary, file = "/gplab/steffen/PatientInfoTrials/SimulationResults/Summary.Platform.RData") 

load("~/Dropbox/Projects/ongoing_projects/Patient_Informed_Trial_Policies/RCode/Summary.Platform.RData")
load("~/Dropbox/Projects/ongoing_projects/Patient_Informed_Trial_Policies_Rcode/Platform.PT.RData")
#load("~/Dropbox/Projects/ongoing_projects/Patient_Informed_Trial_Policies/RCode/Summary.Platform.RData")

id = c(2,1,3)
m  = rbind( t(Summary[[1]]$arm[,id]), t(Summary[[2]]$arm[,id]) )

xtable(m, digits = c(1, rep(c(1,2), 2), 2,2) ) 
