# Supplementary material for: The effects of releasing early results from ongoing clinical trials
Source: Nat Commun. 2021 Feb 5;12:801. doi: 10.1038/s41467-021-21116-4 (PMC7864990; doi:10.1038/s41467-021-21116-4)
Supplement: Supplementary file 3 — Supplementary Code [file 41467_2021_21116_MOESM3_ESM.zip › Summary-Data/Functions.R]

########  decision score for experimental information
# g.rand             = function(x, pL, pU) { y=x; y[x<pL]=0; y[x>=pU]=pU; y} 
g.rand    = function(x, c.rand){ y=( (x-c.rand[1])/(c.rand[2]-c.rand[1]) )^c.rand[3]; y[x<c.rand[1]]=0; y[x>c.rand[2]]=1; y } 

########
baseline.accrule.pr = function(nr.trials=2, Var=1) rgamma(n = nr.trials, shape =Var, rate = 1) 

######## simulate potential  outcome date - survival
get.outcome.data.OS = function(N, lam.p, lam.h.surv.0, lam.w.surv.0, p.h=1, hr.h, hr.w){
  # N            = overall number of patients in all trials
  # lam.p        = overall arrival rate of patients to all trials
  # lam.surv.0   = hazard rate for control arm 
  # lam.h.surv.0 = hazard rate for healthy control arm 
  # lam.w.surv.0 = hazard rate for weak control arm
  # hr.a         = list of hazard ratios for all arms in a trial (healthy population)
  # hr.w         = list of hazard ratios for all arms in a trial (healthy population)

  
Arrival         = round(cumsum(rexp(N, lam.p)),1)  ## all arrivat arrival times

if(p.h==1){
  hazard.all    = mclapply(hr.h, function(x) c(lam.h.surv.0, lam.h.surv.0*x)  )
  Event.times   = mclapply(hazard.all, function(x)  sapply(x, function(rate) rexp(N,rate=rate) ))
  X.h           = rep(1, N)
  
}else{
  n.h             = floor(p.h*N)
  X.h             = sample(c(rep(T, n.h), rep(F, N-n.h)))
  
  hazard.all.h    = mclapply(hr.h, function(x) c(lam.h.surv.0, lam.h.surv.0*x)  )
  hazard.all.w    = mclapply(hr.w, function(x) c(lam.w.surv.0, lam.w.surv.0*x)  )
  
  Event.times.h   = mclapply(hazard.all.h,  function(x)  sapply(x, function(rate) rexp(N, rate=rate) ))
  Event.times.w   = mclapply(hazard.all.w,  function(x)  sapply(x, function(rate) rexp(N, rate=rate) ))
  Event.times     = mclapply(1:length(hr.h), function(s){ Y=Event.times.w[[s]]; Y[X.h,]=Event.times.h[[s]][X.h,]; Y })
}
                   Event.times2          = NULL
                   Event.times2[[1]]     = cbind(Arr.time=Arrival, Rand.tr=NA, Rand.a=NA, X.h=1*X.h)
for(tr in 1:n.Tr)  Event.times2[[tr+1]]  = Event.times[[tr]]
                   Event.times2
                    
}

######## analyses - activate or close trials and do final analyses 
Activate.Close.Analyses =  function(i, T.i, Tr.start, ss.Tr, N.by.Tr, Summary, Outcomes, Pr.PTE, p.close, n.test, n.a, alpha, is.end){
   
                 nr.inf      = nrow(Pr.PTE)
                 i.0         = is.null(nr.inf)
  if(!i.0){      close.early = Pr.PTE[nr.inf,] < p.close
  }else          close.early = rep(FALSE, n.Tr) 
                           
  for(t in 1:n.Tr) if(!Summary[[t]]$Closed){
    ######################################### activate study #######################################     
                      do.ac    = Tr.start[t] <= T.i
                      is.ac    = Summary[[t]]$Activated   ==FALSE
    if(is.ac&do.ac){  Summary[[t]]$Activated              = TRUE
                      Summary[[t]]$Activation.Time        = T.i
                      Summary[[t]]$Activation.id          = i                       }

    ######################################### stop enrollment ######################################
                      max.en   =  (N.by.Tr[t] >= ss.Tr[t])  & (Summary[[t]]$Enrolling==TRUE) 
    if(max.en){       Summary[[t]]$Enrolling               = FALSE
                      Summary[[t]]$Stop.Enrollment.Time    = T.i
                      Summary[[t]]$Stop.Enrollment.id      = i                       } 
 
    ######################################### stop arm early ######################################
    if(close.early[t]){
      Summary[[t]]$Enrolling             = FALSE
      Summary[[t]]$Closed                = TRUE 
      Summary[[t]]$Stop.Enrollment.Time  = T.i
      Summary[[t]]$Stop.Enrollment.id    = i
      Summary[[t]]$Results.by.Arms[]     = 3
      Summary[[t]]$ClosingTimes.by.Arms[]= T.i
      Summary[[t]]$Closing.id.by.Arms[]  = i
      Summary[[t]]$Closing.n             = NA
    }
                      
    ######################################### do final analyses  ###################################
     if(Summary[[t]]$Activated){  
                    id     = which(Outcomes[,4]==t)    
                    n.ev   = ifelse(is.end, TRUE, sum(Outcomes[id,1]+Outcomes[id,2]<=T.i) >= n.test*n.a[t] )
                    
     if(n.ev){      S      = t(apply(Outcomes[id,], 1, function(x) if(x[1]+x[2]<T.i){ c(x[2], x[5], x[3]) }else{ c(T.i-x[1], 0, x[3]) } ))
                    LogR   = survdiff(formula = Surv(S[,1], S[,2]) ~ S[,3])
                    z      = (LogR$obs[1]-LogR$exp[1])/sqrt(LogR$var[1,1])  
                    
                    Summary[[t]]$Results.by.Arms[1]      = 1*(z>=qnorm(1-alpha))
                    Summary[[t]]$ClosingTimes.by.Arms[1] = ifelse(is.end, max(Outcomes[id,1] +Outcomes[id,2]), T.i)
                    Summary[[t]]$Closing.id.by.Arms[1]   = i
                    Summary[[t]]$Closed                  = TRUE
                    
     if(Summary[[t]]$Enrolling){    
                   Summary[[t]]$Enrolling               = FALSE
                   Summary[[t]]$Stop.Enrollment.Time    = ifelse(is.end, max(Outcomes[id,1] +Outcomes[id,2]), T.i)
                   Summary[[t]]$Stop.Enrollment.id      = i   }
     }}
  }
                 
return(Summary) }
 
######## summary of experimental results (created inside the policy simulation functions) 
Initial.summary.OS  = function(n.Tr, n.a){
 # n.Tr = number of trials that will be opends
 # n.a  = vector of number of experimental arms in each trial (one entry for each trial)
  lapply(1:n.Tr, function(t) 
         list(Activated              = FALSE, 
              Enrolling              = TRUE,
              Closed                 = FALSE,
              Activation.Time        = NA,
              Activation.id          = NA,
              Stop.Enrollment.Time   = NA,  # time when enrollment was stopped
              Stop.Enrollment.id     = NA,  # id of patient when enrollment was stopped
              Results.by.Arms        = rep(-1, n.a[t]),  # 1/0/3 indicators for reject, accept the null, stop early
              ClosingTimes.by.Arms   = rep(NA, n.a[t]), 
              Closing.id.by.Arms     = rep(NA, n.a[t]),
         	 	  N                      = rep(0, n.a[t]+1)
              ) ) }

######## time to event - info function Info.OS(Summary, T.i)
Info.OS = function(Outcomes, T.i, n.Tr, n.a){ 
 # Outcomes = matrix of all observed outcomes
 # T.i      = current proces time
 # n.Tr     = number of trials that will be opends
 # n.a      = vector of number of experimental arms in each trial (one entry for each trial)
    S            = t(apply(Outcomes, 1, function(x) if(x[1]+x[2]<=T.i){ c(x[2], x[5], x[3:4]) }else{ c(T.i-x[1], 0, x[3:4] ) } ))  
    id.Tr        = lapply(1:n.Tr, function(i) which(S[,4]==i))
    ne.Tr        = sapply(1:n.Tr, function(i) sum(S[id.Tr[[i]],2]) )
    
    lapply(1:n.Tr, function(i){
                        Info     = list(pr=rep(.5, n.a[i]), HR=rep(1,n.a[i]) )
       if(ne.Tr[i]>5){  S.a      = Surv(time =  c( rep(100,10),   S[id.Tr[[i]],1] ), event = c( rep(1,  10),   S[id.Tr[[i]],2] ) )
                        x.a      = factor(c( rep(c(1,2) ,5), S[id.Tr[[i]],3] ))
       	                cox.t    = coxph(S.a ~ x.a )
       
                        post.var   = 1/(1/diag(cox.t$var) + 2)
                        post.mean  = post.var * as.double(x=cox.t$coef, names=NULL)  / diag(cox.t$var)
                        Info$pr    = pnorm(0, mean=post.mean, sd=post.var^.5 )
                        Info$HR    = exp(post.mean)    }
                        Info                                                      }) 
}

########
Info.summary.OS = function(Summary, Outcomes, info, T.i, n.Tr, n.a){
    info.details    = Info.OS(Outcomes=Outcomes, T.i=T.i, n.Tr=n.Tr, n.a=n.a)
    info$pr         = sapply(info.details, function(x) max(x$pr) )
    info$Pr.PTE     = rbind(info$Pr.PTE,  info$pr)
    info$HR         = rbind(info$HR,      sapply(info.details, function(x) min(x$HR)) )
                         return(info)
}

########
Info.summary.OS.Bias = function(Summary, Outcomes, info, T.i, n.Tr, n.a, biase){
    info.details                = Info.OS(Outcomes=Outcomes, T.i=T.i, n.Tr=n.Tr, n.a=n.a)
    info.details[[biase[1]]]$pr = min( c(1, info.details[[ biase[1] ]] $pr+biase[2] ) )
    
    info$pr         = sapply(info.details, function(x) max(x$pr) )
    info$Pr.PTE     = rbind(info$Pr.PTE,  info$pr)
    info$HR         = rbind(info$HR,      sapply(info.details, function(x) min(x$HR)) )
                         return(info)
}

####### Sample at random
Rand.Fct.BR = function(Summary, n.max){
  
  id           = sapply(Summary, function(x) x$Activated & x$Enrolling & !x$Closed) 
  nt           = sum(id)                  # nr of enrolling trials
  A.i          = Tr.i = -1

if(nt>0){      
  if(nt==1){   Tr.i = which(id)
  }else        Tr.i = sample(x=which(id), size=1)
               a.s  = which( Summary[[Tr.i]]$N<n.max & Summary[[Tr.i]]$Results.by.Arms==-1 )
               na   = length(a.s)
   if(na==1)   A.i  = a.s
   if(na >1)   A.i  = sample(x=a.s, size=1)     }
   
list(Tr.i=Tr.i, A.i=A.i, Do.Rand = (Tr.i>0) & (A.i>0)) }

######## Sample based on Info
Rand.Fct = function(Summary, Pr.PTE, n.max, c.rand=c.rand, p.se=0, w.noise=rep(1,length(Summary)), p.SD=0){
  
  id           = sapply(Summary, function(x) x$Activated & x$Enrolling & !x$Closed) 
  nt           = sum(id)                  # nr of enrolling trials
  A.i          = Tr.i = -1
  Pr           = rep(-1, length(Summary)) 
  
if(nt>0){
  p.se.i         = ifelse( max(Pr.PTE) > p.SD, p.se, 0)
  w.noise[!id]   = 0
  p.noise        = w.noise/(10^-6 + sum(w.noise))
  rand.tr        = p.noise*g.rand(x=Pr.PTE, c.rand=c.rand)
  rand.tr        = rand.tr/(10^-6 + sum(rand.tr)) 
  Pr.tr          = c(p.se.i, (1-p.se.i)* rand.tr)
  do             = any( id & rand.tr>0 )
  
  if(do){      Tr.i = sample(x=0:length(id), size=1, prob=Pr.tr)
  }else        Tr.i = -1
  
  if(Tr.i>0){         a.s  = which( Summary[[Tr.i]]$N<n.max & Summary[[Tr.i]]$Results.by.Arms==-1 )
                      na   = length(a.s)
   if(na==1)          A.i  = a.s
   if(na >1)          A.i  = sample(a.s, 1)     }
                   Pr[id]  = rand.tr[id]    }
   
list(Tr.i=Tr.i, A.i=A.i, Do.Rand = (Tr.i>0) & (A.i>0), Pr.Rand=Pr) }

######## 
Output.mat = function(Summary, N.by.Tr, n.Tr, n.a, n.e){ 
   
                   Rejmat              = matrix(-1, n.Tr, max(n.a))
  for(t in 1:n.Tr) Rejmat[t, 1:n.a[t]] = Summary[[t]]$Results.by.Arms
    
       data.frame(Trial             = 1:length(Summary),     
                       
                  Opening.T         = sapply(Summary, function(x) x$Activation.Time),
                  Opening.id        = sapply(Summary, function(x) x$Activation.id),
                  
                  EndEnroll.T       = sapply(Summary, function(x) x$Stop.Enrollment.Time),
                  EndEnroll.id      = sapply(Summary, function(x) x$Stop.Enrollment.id),
                  
                  Enrolling         = sapply(Summary, function(x) x$Enrolling),
                  Enroll.by.Tr      = N.by.Tr,
                  
                  Closing.T         = sapply(Summary, function(x) max(x$ClosingTimes.by.Arms)),
                  Closing.id        = sapply(Summary, function(x) max(x$Closing.id.by.Arms)),
                  
                  nrEffArms.by.Tr   = sapply(n.e, function(x) sum(x==1)),
                  nrArms.by.Tr      = n.a, 
                  Rejmat            = Rejmat)

}

######## simulate time to event multi-arm expriment with time-to-event outcomes
Simulate.OS.policy.1  = function(Y, Tr.start, n.e, n.max, n.test, alpha, info.delta, c.rand=c(0,1, 1), p.close ){
 {
  # Y          = list of arrival times and potential time-to-event outcome data   
  # Tr.start   = starting time of each trial
  # n.e        = list of vector of binary elements indicating which experimental arms are effective
  # ss.Tr      = total planned enollment to each trial
  # n.a        = 
  # n.max      = max enrollment to each arm  
  # alpha      = one sided type I error level 
  # info.delta = interval at which information will be released  
  # pL         = if Pr of treatment effect falls below pL set patient enrollment to trial 0  
  # pU         = if Pr of treatment effect is above pU set patient enrollment score to trial pU
 }

{   
 n.Tr       = length(n.e)                    ### nr of trials
 n.a        = sapply(n.e, length)            ### nr of arms per trial
 ss.Tr      = n.max * (1+n.a)                ### max sample size per trial
 N.by.Tr    = rep(0, n.Tr)                   ### Patient accrual by trial
 info.t     = info.delta                     ### next time to update information
 info       = list(Pr.PTE=NULL, HR=NULL, Pr.Rand=NULL, pr=rep(.5, n.Tr))
 Summary    = Initial.summary.OS(n.Tr, n.a)      
 Outcomes   = NULL
}
  
for(i in 1:nrow(Y[[1]])){
                     T.i             = Y [[1]] [i,1]   
                     Summary         = Activate.Close.Analyses(i=i, T.i=T.i, Tr.start=Tr.start, ss.Tr=ss.Tr, N.by.Tr=N.by.Tr, Summary=Summary, Outcomes=Outcomes, Pr.PTE=info$Pr.PTE, p.close=p.close, n.test=n.test, n.a=n.a, alpha=alpha, is.end=FALSE) 
 if(T.i >= info.t){  info.t          = info.t + info.delta
                     info            = Info.summary.OS(Summary=Summary, Outcomes=Outcomes, info=info, T.i=T.i, n.Tr=n.Tr, n.a=n.a)
                     info$Pr.Rand    = rbind(info$Pr.Rand, Rand.Fct(Summary=Summary, Pr.PTE=info$pr, n.max=n.max, c.rand=c.rand)$Pr.Rand) }
                     TA              = Rand.Fct(Summary=Summary, Pr.PTE=info$pr,      n.max=n.max, c.rand=c.rand)
                     
  # randomize                                        
  if(TA$Do.Rand){   N.by.Tr[TA$Tr.i]             = N.by.Tr[TA$Tr.i]+1
                    Summary[[TA$Tr.i]]$N[TA$A.i] = Summary[[TA$Tr.i]]$N[TA$A.i]+1 
                    Outcomes                     = rbind(Outcomes, c(T.i, S.time=Y[[TA$Tr.i+1]][i, TA$A.i], Arm=TA$A.i, Trial=TA$Tr.i, C=1) )  }
  # if 
  if(!any(sapply(Summary, function(x) (x$Enrolling==TRUE & any(x$Results.by.Arms==-1)) || !x$Activated))) break  
}

Summary        = Activate.Close.Analyses(i=i, T.i=T.i, Tr.start=Tr.start, ss.Tr=ss.Tr, N.by.Tr=N.by.Tr, Summary=Summary, Outcomes=Outcomes, Pr.PTE=info$Pr.PTE, p.close=p.close, n.test=n.test, n.a=n.a, alpha=alpha, is.end=TRUE) 
Short.Summary  = Output.mat(Summary=Summary, N.by.Tr=N.by.Tr, n.Tr=n.Tr, n.a=n.a, n.e=n.e)

  return(list(info=info, Short.Summary=Short.Summary, Outcomes=Outcomes))
}


######## simulate time to event multi-arm expriment with time-to-event outcomes
Simulate.OS.policy.2  = function(Y, Tr.start, n.e, n.max, n.test, alpha, 
					 info.delta, c.rand=c(0,1,2), p.close, 
					 par.s=c(0, 0, 0, 0), p.se=0, add.noise=F, Var.noise=1, biase=c(a=1,0), p.SD=0){
 
 l.info     = 0
 n.Tr       = length(n.e)                    ### nr of trials
 n.a        = sapply(n.e, length)            ### nr of arms per trial
 ss.Tr      = n.max * (1+n.a)                ### max sample size per trial
 N.by.Tr    = rep(0, n.Tr)                   ### Patient accrual by trial
 info.t     = info.delta                     ### next time to update information
 Outcomes   = TA = NULL
 Summary    = Initial.summary.OS(n.Tr, n.a)      
 info       = list(Pr.PTE=NULL, HR=NULL, Pr.Rand=NULL, pr=rep(.5, n.Tr))
 
 if(add.noise){ w.noise=baseline.accrule.pr(nr.trials=n.Tr, Var=Var.noise) }else w.noise = rep(1,n.Tr)

 
for(i in 1:nrow(Y[[1]]) ){
                    T.i             = Y [[1]] [i,1]   
                    Summary         = Activate.Close.Analyses(i=i, T.i=T.i, Tr.start=Tr.start, ss.Tr=ss.Tr, N.by.Tr=N.by.Tr, Summary=Summary, Outcomes=Outcomes, Pr.PTE=info$Pr.PTE, p.close=p.close, n.test=n.test, n.a=n.a, alpha=alpha, is.end=FALSE) 
 if(T.i >= info.t){ info.t          = info.t + info.delta
                    info            = Info.summary.OS.Bias(Summary=Summary, Outcomes=Outcomes, info=info, T.i=T.i, n.Tr=n.Tr, n.a=n.a, biase=biase)
                    info$Pr.Rand    = rbind(info$Pr.Rand, Rand.Fct(Summary=Summary, Pr.PTE=info$pr, n.max=n.max, c.rand=c.rand, p.se=p.se, w.noise=w.noise, p.SD=p.SD)$Pr.Rand) 
                    l.info          = l.info+1 }
                     
  if(Y[[1]][i,4]==1){ TA             = Rand.Fct(Summary=Summary, Pr.PTE=info$pr, n.max=n.max, c.rand=c.rand, p.se=p.se, w.noise=w.noise)
  }else               TA             = Rand.Fct.BR(Summary=Summary, n.max=n.max)
                      Y[[1]][i,2:3]  = c(TA$Tr.i, TA$A.i)
  # randomize                                        
  if(TA$Do.Rand){   N.by.Tr[TA$Tr.i]             = N.by.Tr[TA$Tr.i]+1
                    Summary[[TA$Tr.i]]$N[TA$A.i] = Summary[[TA$Tr.i]]$N[TA$A.i]+1 
                    Outcomes                     = rbind(Outcomes, c(T.i=T.i, S.time=Y[[TA$Tr.i+1]][i, TA$A.i], Arm=TA$A.i, Trial=TA$Tr.i, C=1, H=Y[[1]][i,4], did.check=F, drop=0) )  }

  # patients leave                     
  if(!is.null(info$Pr.PTE) & par.s[1]==1 ){
  	id                       = which( (Outcomes[,"did.check"]==0) & (T.i-Outcomes[,1]>par.s[2]) ) 
  	Outcomes[id,"did.check"] = 1           
  	id2                      = id[ (info$Pr.PTE[nrow(info$Pr.PTE),Outcomes[id, "Trial"]] <= par.s[3]) & (Outcomes[id,2] > T.i-Outcomes[id,1]) ]
  	
    if(length(id2)>0){
    		 id3                   = id2[ runif(length(id2)) < par.s[4:5][Outcomes[id2,"H.X.h"]+1] ]
    	   print(id3)
    		 Outcomes[id3,"drop"]  = 1
    		 Outcomes[id3,"C"]     = 0
    		 Outcomes[id3,"S.time"]= T.i-Outcomes[id3,"T.i.Arr.time"]
     } # censoring indicator
  } 
                                       
if(!any(sapply(Summary, function(x) (x$Enrolling==TRUE & any(x$Results.by.Arms==-1)) || !x$Activated))) break  }

   
Summary        = Activate.Close.Analyses(i=i, T.i=T.i, Tr.start=Tr.start, ss.Tr=ss.Tr, N.by.Tr=N.by.Tr, Summary=Summary, Outcomes=Outcomes, Pr.PTE=info$Pr.PTE, p.close=p.close, n.test=n.test, n.a=n.a, alpha=alpha, is.end=TRUE) 
Short.Summary  = Output.mat(Summary=Summary, N.by.Tr=N.by.Tr, n.Tr=n.Tr, n.a=n.a, n.e=n.e)

  return(list(info=info, Short.Summary=Short.Summary, Outcomes=Outcomes))
}
