# Supplementary material for: The effects of releasing early results from ongoing clinical trials
Source: Nat Commun. 2021 Feb 5;12:801. doi: 10.1038/s41467-021-21116-4 (PMC7864990; doi:10.1038/s41467-021-21116-4)
Supplement: Supplementary file 3 — Supplementary Code [file 41467_2021_21116_MOESM3_ESM.zip › Summary-Data/Platform_Functions.R]

library(survival)
library(parallel)

######## randomization transformation function
g.rand  = function(x, c.rand){ y=( (x-c.rand[1])/(max(x)-c.rand[1]) )^c.rand[3]; y[x<c.rand[1]]=0; y }

######## simulate potential  outcome date - survival
get.outcome.data.OSP = function(N, lam.p, hr.a, lam.surv.0){
  
  # N            = overall number of patients in all trials
  # lam.p        = overall arrival rate of patients to all trials
  # lam.surv.0   = hazard rate for control arm 
  # hr.a         = list of hazard ratios for all experimental arms in a trial
  
  Arrival               = round(cumsum(rexp(N, lam.p)),2)  ## all arrivat arrival times
  hazard.all            = c(lam.surv.0, lam.surv.0*hr.a)
  Event.times           = round(sapply(hazard.all, function(x) rexp(n=N,rate=x) ), 3)
  colnames(Event.times) = paste0("T.", 1:ncol(Event.times) )
  Event.times           = cbind(Arr.time=Arrival, Rand.a=NA, Event.times=Event.times)
  Event.times }

######## summary of experimental results (created inside the policy simulation functions) 
Initial.summary.OSP = function(n.a, is.eff)  data.frame(Activated=rep(F, n.a), Enrolling=rep(T, n.a), n=rep(0, n.a), Activation.Time=rep(NA, n.a), Activation.id=rep(NA, n.a), Stop.Enrollment.Time=rep(NA, n.a), Stop.Enrollment.id=rep(NA, n.a), ClosingTimes.by.Arms=rep(NA, n.a), Closing.id.by.Arms=rep(NA, n.a), Results.by.Arms=rep(-1, n.a), is.eff=c(-1, is.eff))

######## analyses - activate or close trials and do final analyses 
Activate.Close.Analyses.P = function(i, T.i, A.start, Summary, Outcomes, Enrollment, Rand.List, n.ac.max, n.events, Pr.PTE, nr.info.close=10^6, alpha=0.1, pL){
    
      ######################################### activate study #####################################    
                       id.ac                                 = (A.start <= T.i) & !Summary$Activated
      if(any(id.ac)){  Summary$Activated[id.ac]              = TRUE
                       Summary$Activation.Time[id.ac]        = T.i
                       Summary$Activation.id[id.ac]          = i                       }
      

      ######################################### stop arm early #####################################
                        nr.info      = nrow(Pr.PTE)

      if(!is.null(Pr.PTE)) if(nr.info>nr.info.close){
                        id                                             = (nr.info-nr.info.close+1):nr.info 
                        close.early                                    = colMeans(Pr.PTE[id,] < pL)==1 & Summary$Enrolling[-1] & Summary$Activated[-1]
                        Summary$Enrolling[-1]            [close.early] = FALSE
                        Summary$Stop.Enrollment.Time[-1] [close.early] = T.i
                        Summary$Stop.Enrollment.id[-1]   [close.early] = i
                        Summary$ClosingTimes.by.Arms[-1] [close.early] = T.i
                        Summary$Closing.id.by.Arms[-1]   [close.early] = i    
                        Summary$Results.by.Arms[-1]      [close.early] = 3  } 
                                               
     ######################################### stop enrollment or do analyses  ###################################

   if(!is.null(Outcomes)) if(nrow(Outcomes)>n.events){                        
            is.enr  =  Summary$Enrolling             & Summary$Activated
           	is.test = (Summary$Results.by.Arms ==-1) & Summary$Activated
           	id.c    = Outcomes[,3]==1
           	
   for(a in 2:nrow(Summary)){
      	
        if(is.enr[a] | is.test[a] ){
      	  id.arm  = id.c | (Outcomes[,3]==a)                    # assigned to arm a or control
          id.T    = Outcomes[,1]>= Summary$Activation.Time[a]   # enrollments after arm opened
          id.list = Rand.List[Outcomes[,5],a]==1                # only data of patients that has arm a on their list 
          id      = which(id.arm & id.T & id.list)              # intersection
        }
      	
      	# stop enrollment
      	if(is.enr[a] & length(id) >= n.ac.max){ 
      		Summary$Enrolling[a]             = FALSE
      	  Summary$Stop.Enrollment.Time[a]  = T.i
      	  Summary$Stop.Enrollment.id[a]    = i     }
      	
      	# do final analysis
      	if(is.test[a] &  length(id) >= n.events  ){
      		n.e     = sum(Outcomes[id, 1]+Outcomes[id, 2] <= T.i) # check number of required events
      		e.a     = sum(Outcomes[id, 1]+Outcomes[id, 2] <= T.i & Outcomes[id, 3]==a) 
          e.0     = sum(Outcomes[id, 1]+Outcomes[id, 2] <= T.i & Outcomes[id, 3]==1) 
         
         if(n.e>n.events & e.a > .2*n.events & e.0>.2*n.events){
           S                               = t(apply(Outcomes[id, ], 1, function(x) if(x[1]+x[2]<=T.i){ x[c(2,4:3)] }else{ c(T.i-x[1], 0, x[3]) } ))
           fit                             =  survdiff(formula = Surv(S[,1], S[,2]) ~ as.factor(S[,3]) )
           z                               =  (fit$obs[1]-fit$exp[1])/sqrt(fit$var[1,1]) > qnorm(1-alpha)
           Summary$ClosingTimes.by.Arms[a] = T.i
           Summary$Closing.id.by.Arms[a]   = i
           Summary$Results.by.Arms[a]      = 1*z
           
           if(Summary$Enrolling[a]){
           	 Summary$Enrolling[a]            = FALSE
             Summary$Stop.Enrollment.Time[a] = T.i
             Summary$Stop.Enrollment.id[a]   = i
           }
          } 
      	}
      	
   }}     

  
      
     
return(Summary) }

########  final analyses after enrollment stoped 
Final.Analyses.P = function(i, Summary, Outcomes, Rand.List, n.max, n.events, alpha=0.1){
	     
      open.a = which(Summary$Activated[-1] & Summary$Results.by.Arms[-1]==-1)
      id.c   = Outcomes[,3]==1
      
  if(length(open.a)>0) for(a in (open.a+1) ) { 
         
      id.arm  = (Outcomes[,3]==a) | id.c                        # assigned to arm a or 1
      id.T    = Outcomes[,1]>= Summary$Activation.Time[a]       # assigned after arm a opened
      id.list = Rand.List[Outcomes[,5],a]==1                    # only patients that are willing to join arm a 
      id      = which(id.arm & id.T & id.list)                  # intersection
      e.c     = sum(Outcomes[id,"Arm"]==1)
      e.a     = sum(Outcomes[id,"Arm"]==a)
      
      if(length(id)>n.events & (e.c>.2*n.events) & (e.a>.2*n.events)){
      
      S       = Outcomes[id, ]
      T.j     = sort(S[, 1]+S[, 2])  
      T.j     = ifelse(length(id)>=n.events, T.j[n.events], tail(T.j,1) )
      S       = t(apply(S, 1, function(x) if(x[1]+x[2]<=T.j){ x[c(2,4:3)] }else{ c(T.j-x[1], 0, x[3]) } ))
      e.a     = sum(S[,3]==a & S[,2]==1)
      e.0     = sum(S[,3]==1 & S[,2]==1)
      
      if(e.a > .2*n.events & e.0>.2*n.events){
            fit                         = survdiff(formula = Surv(S[,1], S[,2]) ~ as.factor(S[,3]) )
            z                           = (fit$obs[1]-fit$exp[1])/sqrt(fit$var[1,1]) > qnorm(1-alpha) 
            Summary$Results.by.Arms[a]  = 1*z                                   
      }else Summary$Results.by.Arms[a]  = 0
      
        Summary$ClosingTimes.by.Arms[a] = T.j
        Summary$Closing.id.by.Arms[a]   = i
      
     if(Summary$Enrolling[a]){  Summary$Enrolling[a]               = FALSE
                                Summary$Stop.Enrollment.Time[a]    = T.j
                                Summary$Stop.Enrollment.id[a]      = i      } } }     
      Summary
}

######## time-to-event - info function Info.OS(Summary, T.i)
Info.summary.OSP = function(Summary, Outcomes, Rand.List, info, T.i, n.a){
    
  if(!is.null(Outcomes)) if(nrow(Outcomes)>2){
   
    S            =  t(apply(Outcomes, 1, function(x) if(x[1]+x[2]<=T.i){ x[c(2,4:3,1,5)] }else{ c(T.i-x[1], 0, x[c(3,1,5)] ) } ))  

    colnames(S)  = colnames( Outcomes[,c(2,4:3,1,5)] )
    
    Info.new     =  sapply(2:n.a, function(a){
    	
      Info       = c(pr=.5, HR=1)
                            
      id.arm  = (S[,3]==1) | (S[,3]==a)                  # assigned to arm a or control
      id.T    = S[,4]>= Summary$Activation.Time[a]       # assigned after arm a opened
      id.list = Rand.List[S[,5],a]==1                    # only data of patients that has arm a on their list 
      id      = which(id.arm & id.T & id.list)           # intersection
      e.a     = sum(S[id,3]==a & S[id,2]==1)
      e.0     = sum(S[id,3]==1 & S[id,2]==1)
      
      if(e.a>=5 & e.0>=5){     
       S.sub      = S[id,]
       cox.t      = coxph(Surv( S.sub[,1], S.sub[,2] ) ~ as.factor(S.sub[,3]) )
       post.var   = 1/( 1/cox.t$var[1,1] + 1/.5)
       post.mean  = post.var/cox.t$var[1,1] * as.double(x=cox.t$coef, names=NULL)
       Info[1]    = pnorm(0, mean=post.mean, sd=post.var^.5 )
       Info[2]    = exp(post.mean)    } 
       Info
      })

    info$Pr.PTE  = rbind(info$Pr.PTE,  Info.new[1,])
    info$HR      = rbind(info$HR,      Info.new[2,])
    }
    
    return(info)
}

######## Randomization functions
Rand.Fct.P = function(Summary, pr.PTE, c.rand, Enrollment, n.ac.max){
  
  id               = Summary$Activated[-1] & Summary$Enrolling[-1] & rowSums(Enrollment[-1,])<n.ac.max  
  pr.PTE.a         = pr.PTE
  pr.PTE.a[!id]    = 0
  rand.tr          = g.rand(x=pr.PTE.a, c.rand=c.rand)
  rand.tr[!id]     = 0
  
                     return( c(1, 1*(runif(length(pr.PTE)) <= rand.tr)) )  
  }

######## Randomization functions
Rand.Fct.P.IP = function(Summary, pr.PTE, p.a.vec, Enrollment, n.ac.max){
  
  id               = Summary$Activated[-1] & Summary$Enrolling[-1] & rowSums(Enrollment[-1,])<n.ac.max  
  
  id.0             = pr.PTE <= p.a.vec[2]              # Pr.PTE below futility treshold
  pr.a             = rep(p.a.vec[1],length(pr.PTE))    # aceptance pr for list
  pr.a[!id]        = 0
  pr.a[id.0]       = 0
  
                     return( c(1, 1*(runif(length(pr.PTE)) <= pr.a)) )  
  }

######## Simulate platform trtial - permanable
Simulate.OSP.policy = function(Y, A.start, is.eff, n.ac.max, n.events, c.rand, info.delta, nr.info.close, alpha){
  
  n.a        = ncol(Y)-2                      ### nr of trials
  N          = nrow(Y)
  Outcomes   = Rand.List = NULL
  info.t     = info.delta                     ### next time to update information
  info       = list(Pr.PTE=NULL, HR=NULL)
  Summary    = Initial.summary.OSP(n.a=n.a, is.eff=is.eff)
  Enrollment = matrix(0, n.a, 2)
  pr.PTE     = rep(.5, n.a-1)
  pr.sel     = NULL
  
for(i in 1:N){             T.i       = Y[i,1]
  if(T.i >= info.t){       info.t    = info.t + info.delta
                           info      = Info.summary.OSP(Summary=Summary, Outcomes=Outcomes, Rand.List=Rand.List, info=info, T.i=T.i, n.a=n.a) }
if(is.matrix(info$Pr.PTE)) pr.PTE    = info$Pr.PTE[nrow(info$Pr.PTE),]

                           Summary   = Activate.Close.Analyses.P(i=i, T.i=T.i, A.start=A.start, Summary=Summary, Outcomes=Outcomes, Enrollment=Enrollment, Rand.List=Rand.List, n.ac.max=n.ac.max, n.events=n.events, Pr.PTE=info$Pr.PTE, nr.info.close=nr.info.close, alpha=alpha, pL=c.rand[1] )
                           Rand.List = rbind(Rand.List, Rand.Fct.P(Summary=Summary, pr.PTE=pr.PTE, c.rand=c.rand, Enrollment=Enrollment, n.ac.max=n.ac.max))
                           A.vec     = which(Rand.List[i,]==1)
                           n.active  = sum(Summary$Enrolling & Summary$Activated) 
                           pr.sel    = rbind(pr.sel, c( (length(A.vec)-1)/(n.active-1), n.active-1) )
                           
      if(length(A.vec)>1){ A.i       = sample(A.vec, size=1)
                           Outcomes  = rbind(Outcomes, c(T.i=T.i, S.time=Y[i, 2+A.i], Arm=A.i,  C=1, id=i) )  
                      Summary$n[A.i] = Summary$n[A.i]+1
      if(A.i>1)    Enrollment[A.i,1] = Enrollment[A.i,1]+1
      if(A.i==1) Enrollment[A.vec,2] = Enrollment[A.vec,2]+1   }
                      
  if( !any(Summary$Enrolling[-1] | !Summary$Activated[-1]) )  break  }
  
  Summary=Final.Analyses.P(i, Summary=Summary, Outcomes=Outcomes, Rand.List=Rand.List, n.max=n.max, n.events=n.events, alpha=alpha)

return(list(Outcomes=Outcomes, Summary=Summary, info=info, pr.sel=pr.sel)) }


######## Simulate platform trtial - permanable
Simulate.OSP.policy.IM = function(Y, A.start, is.eff, n.ac.max, n.events, p.a.vec, info.delta, nr.info.close, alpha){
  
  n.a        = ncol(Y)-2                      ### nr of trials
  N          = nrow(Y)
  Outcomes   = Rand.List = NULL
  info.t     = info.delta                     ### next time to update information
  info       = list(Pr.PTE=NULL, HR=NULL)
  Summary    = Initial.summary.OSP(n.a=n.a, is.eff=is.eff)
  Enrollment = matrix(0, n.a, 2)
  pr.PTE     = rep(.5, n.a-1)
  pr.sel     = NULL
  
for(i in 1:N){             T.i       = Y[i,1]
  if(T.i >= info.t){       info.t    = info.t + info.delta
                           info      = Info.summary.OSP(Summary=Summary, Outcomes=Outcomes, Rand.List=Rand.List, info=info, T.i=T.i, n.a=n.a) }
if(is.matrix(info$Pr.PTE)) pr.PTE    = info$Pr.PTE[nrow(info$Pr.PTE),]

                           Summary   = Activate.Close.Analyses.P(i=i, T.i=T.i, A.start=A.start, Summary=Summary, Outcomes=Outcomes, Enrollment=Enrollment, Rand.List=Rand.List, n.ac.max=n.ac.max, n.events=n.events, Pr.PTE=info$Pr.PTE, nr.info.close=nr.info.close, alpha=alpha, pL=p.a.vec[2] )
                           Rand.List = rbind(Rand.List, Rand.Fct.P.IP(Summary=Summary, pr.PTE=pr.PTE, p.a.vec=p.a.vec, Enrollment=Enrollment, n.ac.max=n.ac.max) )
                           
                           A.vec     = which(Rand.List[i,]==1)
                           n.active  = sum(Summary$Enrolling & Summary$Activated) 
                           pr.sel    = rbind(pr.sel, c( (length(A.vec)-1)/(n.active-1), n.active-1) )
                           
      if(length(A.vec)>1){ A.i       = sample(A.vec, size=1)
                           Outcomes  = rbind(Outcomes, c(T.i=T.i, S.time=Y[i, 2+A.i], Arm=A.i,  C=1, id=i) )  
                      Summary$n[A.i] = Summary$n[A.i]+1
      if(A.i>1)    Enrollment[A.i,1] = Enrollment[A.i,1]+1
      if(A.i==1) Enrollment[A.vec,2] = Enrollment[A.vec,2]+1   }
                      
  if( !any(Summary$Enrolling[-1] | !Summary$Activated[-1]) )  break  }
  
  Summary=Final.Analyses.P(i, Summary=Summary, Outcomes=Outcomes, Rand.List=Rand.List, n.max=n.max, n.events=n.events, alpha=alpha)

return(list(Outcomes=Outcomes, Summary=Summary, info=info, pr.sel=pr.sel)) }
