# Supplementary material for: The effects of releasing early results from ongoing clinical trials
Source: Nat Commun. 2021 Feb 5;12:801. doi: 10.1038/s41467-021-21116-4 (PMC7864990; doi:10.1038/s41467-021-21116-4)
Supplement: Supplementary file 3 — Supplementary Code [file 41467_2021_21116_MOESM3_ESM.zip › Summary-Data/Analysis_1_BasicSim.R]

# load packages and functions #####################################################################
library(ggplot2)
library(ggpubr)
library(survival)	

### on server ### #################################################################################
source("/gplab/steffen/PatientInfoTrials/Code_Analyses/Analysis_0_Functions.R")
setwd("/gplab/steffen/PatientInfoTrials/SimulationResults/BasicExample/"); dir()
Files  = dir(pattern = "BasicExampleInfo")
Trials = Combine.list(F.names=Files)
save(Trials, file = "BasicExampleInfo.RData")

 t.enr.0.I   = Trials[[1]]$Short.Summary[,"Opening.T"]
 t.enr.1.I   = rowMeans(sapply( Trials, function(x) x$Short.Summary[,"EndEnroll.T"]), na.rm = T)
 Mean.Info.I = Mean.Info(Trials=Trials, pL=pL, pU=pU)
 save.image("/gplab/steffen/PatientInfoTrials/SimulationResults/Summary_1_BasicExa.RData")
 rm(Trials)


################################ publishing information ###########################################
 setwd("~/Dropbox (Partners HealthCare)/Projects/ongoing_projects/Finished_Projects/Patient_Informed_Trial_Policies_all/RCode/")
 source("Code_Analyses/Analysis_0_Functions.R")
 load("Summary_Data/Summary_1_BasicExa.RData")	
 
 
 
# Labels
Xlab       = "Months"
Main0      = "(A) Open trials"
Main1      = "(B) Estimated Hazard Ratios"
Main2      = "(C) Probability of PTEs"
Main3      = "(D) Enrollment"
Ylab1.1    = "Hazard Ratio"
Ylab1.2    = "Posterior Probability"
Ylab1.3    = "Probabilities: permeable vs impermeable"

for(j in 1:6){ 
	id                             = Mean.Info.I$Mean.Pr.Rand[,j]>0; 
  Mean.Info.I$Mean.Pr.Rand[id,j] = runing.mean(Mean.Info.I$Mean.Pr.Rand[id,j], 3) 
}


# Figure 1 - Trials (enrollment arrows) in time
DATA                            = data.frame( Study=rep( paste0("study ", 1:6), each=2), VALUE=1, col="blue")
DATA[seq(1,11,2),2]             = t.enr.0.I
DATA[seq(2,12,2),2]             = t.enr.1.I
levels(DATA$col)                = c(levels(DATA$col), "red")
DATA$col[DATA$Study=="study 3"] = "red"
(mean.t                         = round(t.enr.1.I-t.enr.0.I))

p1 = {ggplot(DATA, aes(x=VALUE, y=Study, col=col)) + 
       geom_line(arrow = arrow(length=unit(0.30,"cm"), ends="last", type = "closed"), size = 1)+
	      labs(x=Xlab, y="") + ggtitle(Main0)+
		       theme_bw()+
	        theme(plot.title=element_text(size = 12, face = "bold"), legend.position="no")+
       	  	scale_colour_manual(values=c("blue", "red"))+
             annotate("text", x = 35, y = 3+.2, label = "32 months")+
              annotate("text", x = 33, y = 2+.2, label = "50 months")+
               annotate("text", x = 45+7, y = 4+.2, label = "54 months")}


########## data-frame for figure p2.1-p2.3 ########
t.j         = round(t.enr.0.I+1)
HR.smooth   = apply(Mean.Info.I$Mean.HR, 2, function(x){ id = min(which(x!=1)); x1=id:length(x); y=x[id:length(x)]; c(rep(1, id-1), loess(y~x1)$fitted) })  
PTE.smooth  = lapply(1:6, function(j){ x1=1:nrow(Mean.Info.I$Mean.Pr.PTE); y=Mean.Info.I$Mean.Pr.PTE[x1,j]; cbind(x1, loess(y~x1, span = .3)$fitted) })  
Rand.smooth = apply(Mean.Info.I$Mean.Pr.Rand, 2,function(x){i=which(x>0); y=x[i]; cbind(i, loess(y~i, span = .5)$fitted ) })  
df.hr       = df.PTE = df.rand = NULL
	
for(j in 1:ncol(HR.smooth)){  
	df.hr    = rbind(df.hr,   data.frame(var=HR.smooth[,j],        study=paste0("Study ", j), time=1:nrow(HR.smooth),   col="blue"))
	df.PTE   = rbind(df.PTE,  data.frame(var=PTE.smooth[[j]][,2],  study=paste0("Study ", j), time=PTE.smooth[[j]][,1], col="blue"))
	df.rand  = rbind(df.rand, data.frame(var=Rand.smooth[[j]][,2], study=paste0("Study ", j), time=Rand.smooth[[j]][,1], col="blue"))
}
	
  levels(df.hr$col)                     = levels(df.PTE$col) = levels(df.rand$col) = c("blue", "red")
  df.hr$col  [df.hr$study  =="Study 3"] = "red"
  df.PTE$col [df.PTE$study =="Study 3"] = "red"
  df.rand$col[df.rand$study=="Study 3"] = "red"
  
# Figure 2 - Trials (Hazard Rates, Pr of PTE and enrollment Pr) in time 
p2.1    ={ ggplot(data=df.hr, mapping = aes(x=time, y=var, group=study, colour=col) ) +
           geom_line(size=1)+ggtitle(Main1)+theme_bw()+
            	theme(plot.title      = element_text(size = 12, face = "bold"), 
            				legend.position = "non")+
	 	           scale_colour_manual(values=c("blue", "red"))+
		           scale_x_continuous(name=Xlab, limits = c(1, 45)) + 
		           scale_y_continuous(name=Ylab1.1, limits = c(.45, 1.25)) }

# Figure 2 - Trials (Hazard Rates, Pr of PTE and enrollment Pr) in time 
p2.2    = {ggplot(data=df.PTE, mapping = aes(x=time, y=var, group=study, colour=col) ) +
          geom_line(size=1)+ggtitle(Main2)+theme_bw()+
            	theme(plot.title      = element_text(size = 12, face = "bold"), 
            				legend.position = "non")+	          scale_y_continuous(name=Ylab1.2, limits = c(.3, 1))+
              scale_x_continuous(name=Xlab, limits = c(1, 45)) + 
	 	            scale_colour_manual(values=c("blue", "red")) }

# Figure 2 - Trials (Hazard Rates, Pr of PTE and enrollment Pr) in time 
p2.3    = {ggplot(data=df.rand, mapping = aes(x=time, y=var, group=study, colour=col) ) +
          geom_line(size=1)+ ggtitle(Main3)+theme_bw()+
            	theme(plot.title      = element_text(size = 12, face = "bold"), 
            				legend.position = "non")+
            		scale_y_continuous(name=Ylab1.3, limits = c(0, 2.5)) +
                scale_x_continuous(name=Xlab, limits = c(1, 45)) + 
	 	            scale_colour_manual(values=c("blue",  "red" )) }


# combine all figures
p.all = ggarrange(p1, p2.1, p2.2, p2.3, ncol = 2, nrow = 2, widths = c(1.2, 1, 1, 1), legend = "none")
p.all

ggsave(filename = paste0("Figures/Fig_1_BasicExampleAll.pdf"), plot = p.all, width = 10, height = 9)
