# Supplementary material for: The effects of releasing early results from ongoing clinical trials
Source: Nat Commun. 2021 Feb 5;12:801. doi: 10.1038/s41467-021-21116-4 (PMC7864990; doi:10.1038/s41467-021-21116-4)
Supplement: Supplementary file 3 — Supplementary Code [file 41467_2021_21116_MOESM3_ESM.zip › Summary-Data/Analysis_3_ThingsGoWrong.R]

################################################################## 
## Sensitivity to scale -  
################################################################## 
{
 source("/gplab/steffen/PatientInfoTrials/Code_Analyses/Analysis_Functions.R")
 setwd("/gplab/steffen/PatientInfoTrials/SimulationResults/BTH6/Baseline/"); dir()
 ps                  = sort(c(seq(0, .9, .1), seq(0.41, .49, .015), .495)) 
 Sensitivity.theta.L = lapply(ps, function(p){  
 	
 	 print("new parameter")
 	  F.names   = dir(pattern=paste0("Permable_c1_",p,"_MC_"))
 	  Trials    = Combine.list(F.names=F.names)
 	  S.Summary = lapply(Trials, function(x) summary.1st.eff.plus.minus(x=x$Short.Summary) )
 	  
 	  E.time    = sapply(S.Summary, function(x) x[3,])
 	  C.time    = sapply(S.Summary, function(x) x[4,])
 	  test.res  = sapply(S.Summary, function(x) x[5,])
 	  
 	  rbind(mean.enroll = rowMeans(E.time, na.rm=T), 
 	  			sd.enroll   = apply(E.time, 1, sd, na.rm=T),
 	  			mean.close  = rowMeans(C.time, na.rm=T), 
 	  			sd.enroll   = apply(C.time, 1, sd, na.rm=T),
 	  			Power       = rowMeans(test.res==1),
 	  			Early.stop  = rowMeans(test.res==3), 
 	  			nr.trials   = length(Trials))
 	})
 Sensitivity.theta.L
 save(Sensitivity.theta.L, file = "/gplab/steffen/PatientInfoTrials/SimulationResults/Sensitivity.theta.L.RData")

 
 setwd("/gplab/steffen/PatientInfoTrials/SimulationResults/BTH6/Scale/"); dir()
 th.s                = c(.5, 1, 2, 3, 5, 10, 20)
 Sensitivity.theta.S = lapply(th.s, function(p){  
 	
 	 print("new parameter")
 	  F.names   = dir(pattern=paste0("Permable_c3_",p,"_MC_"))
 	  Trials    = Combine.list(F.names=F.names)
 	  S.Summary = lapply(Trials, function(x) summary.1st.eff.plus.minus(x=x$Short.Summary) )
 	  
 	  E.time    = sapply(S.Summary, function(x) x[3,])
 	  C.time    = sapply(S.Summary, function(x) x[4,])
 	  test.res  = sapply(S.Summary, function(x) x[5,])
 	  
 	  rbind(mean.enroll = rowMeans(E.time, na.rm=T), 
 	  			sd.enroll   = apply(E.time, 1, sd, na.rm=T),
 	  			mean.close  = rowMeans(C.time, na.rm=T), 
 	  			sd.enroll   = apply(C.time, 1, sd, na.rm=T),
 	  			Power       = rowMeans(test.res==1),
 	  			Early.stop  = rowMeans(test.res==3), 
 	  			nr.trials   = length(Trials))
 	})
 Sensitivity.theta.S
 save(Sensitivity.theta.S, file = "/gplab/steffen/PatientInfoTrials/SimulationResults/Sensitivity.theta.S.RData")
 
 
 path = "~/Dropbox (Partners HealthCare)/Projects/ongoing_projects/Patient_Informed_Trial_Policies"
 setwd(path)
 
 load(file = "RCode/Sensitivity.theta.L.RData")
 load(file = "RCode/Sensitivity.theta.S.RData")
 
 th.s    = c(.5, 1, 2, 3, 5, 10, 20)
 ps      = sort(c(seq(0, .9, .1), seq(0.41, .49, .015), .495)) 
   
 Power.L = round(sapply(Sensitivity.theta.L, function(x) x["Power",]) ,3)
 Early.L = round(sapply(Sensitivity.theta.L, function(x) x["Early.stop",]) ,3)
 Enrol.L = round(sapply(Sensitivity.theta.L, function(x) x["mean.enroll",]) ,3)
 Close.L = round(sapply(Sensitivity.theta.L, function(x) x["mean.close",]) ,3)

 Power.S = round(sapply(Sensitivity.theta.S, function(x) x["Power",]) ,3)
 Early.S = round(sapply(Sensitivity.theta.S, function(x) x["Early.stop",]) ,3)
 Enrol.S = round(sapply(Sensitivity.theta.S, function(x) x["mean.enroll",]) ,3)
 Enrol.S = cbind(c((28.0+26.4)/2, 27.2, 26.4, (28.0+26.4)/2), Enrol.S)
 Close.S = round(sapply(Sensitivity.theta.S, function(x) x["mean.close",]) ,3)

 Col         = c("blue1", "red", "blue4")
 Xlab        = c( expression(theta[L]), expression(theta[S]) ) # ,
 Leg1        = c( expression(paste("trial ", j["eff"])), expression(paste("trial ", j["prev"])))
 Leg2        = c("Power", "Early terminations")
 # Leg3        = c( expression(paste("trial ", j["prev"])), expression(paste("trial ", j["eff"])),   expression(paste("trial ", j["next"])) )
 Leg3        = c( "ineffective trial 6 ", expression(paste("trial ", j["eff"])),   expression(paste("trial ", j["next"])) )
 
 Col.leg     = c("red", "blue1", "black", "black")
 lty.leg     = c(1,1,1,2) 
 path.fig    = paste0(path, "/Manuscript_Patient_Informed_Trials/Figures/")
  
 colnames(Power.L) = ps 
 Power.L    = t(apply(Power.L, 1, function(y){ x=1:12; y=y[1:12]; y=loess(y~x)$fitted; c(y,rep(0,6)) }))
 Early.L    = t(apply(Early.L, 1, function(y){ x=1:12; y=y[1:12]; y=loess(y~x)$fitted; c(y,rep(1,6)) }))
 Enrol.S    = t(apply(Enrol.S, 1, function(y){ x=1:length(y); loess(y~x)$fitted }))

  
 
 
 
 pdf(file =paste0(path.fig, "BTH6_Sensitivity1.pdf"), width=5, height=5)
 plot(0,0, ylim=c(0,1), xlim=c(0,.4), t="n", ylab="Probability", xlab=Xlab[1], cex.lab=1.2, panel.first = grid() )
 lines(ps[1:5],  Power.L[1,1:5],        t="l", col=Col[2], lwd=2)
 #lines(ps[13:17], Power.L[1,13:17],       t="l", col=Col[2], lwd=2)
 lines(ps[1:5],  Power.L[2,1:5],        t="l", col=Col[1], lwd=2)
 #lines(ps[13:17], Power.L[2,13:17]+0.01,  t="l", col=Col[1], lwd=2)
 lines(ps[1:5],  Early.L[1,1:5],   t="l", col=Col[2], lwd=2, lty=2)
 #lines(ps[13:17], Early.L[1,13:17],  t="l", col=Col[2], lwd=2, lty=2)
 lines(ps[1:5],  Early.L[2,1:5],   t="l", col=Col[1], lwd=2, lty=2)
 #lines(ps[13:17], Early.L[2,13:17]-0.01,  t="l", col=Col[1], lwd="2", lty=2)
 title(main=expression( paste("(A) Sensitivity to the decision model parameter ", theta[L] )))
 legend("topleft", legend=Leg1, bty="n", lwd=2, lty=lty.leg[1:2], col=Col.leg[1:2], text.col=Col.leg[1:2] )
 legend("left",   legend=Leg2, bty="n", lwd=2, lty=lty.leg[3:4], col=Col.leg[3:4], text.col=Col.leg[3:4] )
 dev.off()
 
 pdf(file =paste0(path.fig, "BTH7_Sensitivity2.pdf"), width = 5, height = 5)
 plot(0,0, ylim=c(10,35), xlim=c(0,10), t="n", ylab="Mean time to complete enrollment (months)", xlab=Xlab[2], cex.lab=1.2, panel.first = grid() )
 #lines(c(0,th.s), Enrol.S[1,],  t="l", col=Col[2], lwd=2)
 lines(c(0,th.s), Enrol.S[1,],  t="l", col=Col[2], lwd=2)
 lines(c(0,th.s), Enrol.S[4,],  t="l", col=Col[3], lwd=2)
 legend("right",  legend=Leg3[1:2], bty="n", lwd=2, lty=lty.leg[1:2], col=Col[1:2], text.col=Col[1:2], cex = 1.1)
 title(main=expression( paste("(B) Sensitivity to the decision model parameter ", theta[S] )))
 dev.off()

}


################################################################## 
## A - patients do not enroll when good drug exist 
################################################################## 
{
 source("/gplab/steffen/PatientInfoTrials/Code_Analyses/Analysis_Functions.R")
 setwd("/gplab/steffen/PatientInfoTrials/SimulationResults/BTH2/Sim_with_initial_5/"); dir()
 F.Names  = paste0("TGW2_p.slow_",seq(.00, .6, 0.05),".RData")
 
 Enroll.t = sapply(F.Names, function(s){ load(s); rowMeans(sapply(Trials, function(x){ summary.1st.eff.plus.minus(x$Short.Summary)[3,c(2,1,3)] }), na.rm = T) })
 Enroll.t = apply( Enroll.t, 1, function(x){x1=1:length(x);  loess(x~x1)$fitted })

 path.fig  = "/gplab/steffen/PatientInfoTrials/"
 p.s       = 100*seq(.00, .6, .05)
 Leg       = c( expression(paste("trial ", j["prev"])), expression(paste("trial ", j["eff"])),   expression(paste("trial ", j["next"])) )

 Col       = c("blue1", "red", "blue4")
 cbind(p.s, Enroll.t)
 par.old = par()
 
 
 pdf(file =paste0(path.fig, "BTH1_GetDrugsOffLabel_b.pdf"), width = 5, height = 5)
 plot(c(00, 60), c(10, 95), xlim=c(0, 60), t="n", ylab="Mean time to complete enrollment (months)", xlab="Relative reduction of enrollment (%)", cex.lab=1.2, panel.first = grid())
 lines(p.s, Enroll.t[,2], t="l", lwd=2, col=Col[2])
 lines(p.s, Enroll.t[,1], t="l", lwd=2, col=Col[1])
 lines(p.s, Enroll.t[,3], t="l", lwd=2, col=Col[3])
 legend("topleft", legend=Leg, col=Col, text.col=Col, bty="n", lwd=2, cex = 1.1)
 title(main="(A) Reduction of enrollment")
 dev.off()
}
 
######################################################################## 
# B - misreport of trial results
######################################################################## 
{
# investigators report pi.a+d.biase instead of pi.a in trial a
source("/gplab/steffen/PatientInfoTrials/Code_Analyses/Analysis_Functions.R")
setwd("/gplab/steffen/PatientInfoTrials/SimulationResults/BTH5/Sim_with_initial_5/"); dir()
Sim.names      = lapply(c(0, .15, .3, .5), function(p) dir(pattern = paste0("OS_Info_Biase",p,".RData") ) )
Rand.Bias.1    = sapply(Sim.names, function(x) {
	
  Trials  = Combine.list(F.names=x)
  
  cum.enrollment.list = lapply(Trials, function(u) {
  	
   t.o     = u$Short.Summary[6, "Opening.T"]
   t.e     = u$Short.Summary[6, "EndEnroll.T"]
   id      = which(u$Outcomes[,1]>=t.o & u$Outcomes[,1]<=t.e )
   n.a     = u$Outcomes[id,][, "Trial"]
   t.a     = u$Outcomes[id,][,1]-t.o
   
   sapply(1:ceiling(tail(t.a,1)), function(x)  sum(n.a[which(t.a<x)]==6)) 
   
   })
    
  
  me = max(sapply(cum.enrollment.list, length))
  E  = rep(NA, me)
  E  = sapply(cum.enrollment.list, function(x){j=length(x);  E[1:j]=x; E[j:me] = x[j]; E})
  
  id = which(sapply(Trials, function(u) u$Short.Summary[6, "Rejmat"]!=3 ))
  apply(E[,id], 1, median, na.rm = T)  
  
})
Rand.Bias.1.s  = lapply(Rand.Bias.1, function(x){x1=1:length(x);  loess(x~x1)$fitted })
Lab            = c( expression(delta==0),  expression(delta==.15), expression(delta==.3), expression(delta==.5) )
path.fig       = "/gplab/steffen/PatientInfoTrials/"
  
 pdf(file =paste0(path.fig, "BTH2_BiasedInfoReport.pdf"), width = 5, height = 5)
 plot(c(1,28), c(0, 225), t="n", xlab="Months since 1st enrollment to study 6", ylab="Average cumulative number of enrollments", cex.lab=1.2, panel.first = grid())
 for(i in 1:3) lines(1:28, Rand.Bias.1[[i]][1:28], t="l", lwd=1, col="black")
 for(i in 1:3) text(x=c(12, 15,  3)[i], y=Rand.Bias.1[[ i ]][c(10, 12,  5)[i]]+c(-7,-7, 15)[i], labels =Lab[i], cex = 1.0, col="black")
 title(main="(B) Misleading reporting")
 dev.off()
}               
######################################################################## 
## C - mixture of healthy and weak patients only healthy patients use info
######################################################################## 
{
## mixture of two groups healty & unhealty -> un/healthy enroll balanced/permanable 
setwd("/gplab/steffen/PatientInfoTrials/SimulationResults/BTH3/"); dir()
 
Sim.names     = lapply(c(.2, .4, .6), function(p) dir(pattern = paste0("_p.H_",p,".RData")) )
BTH3.Mixtures = lapply(Sim.names, function(x) Get.mixture(F.names=x) )
P.group.1     = lapply(BTH3.Mixtures, function(x){  
	  l.a = max( sapply(x[[1]], length))
  	sapply(1:l.a, function(i) mean(sapply(x[[1]], function(y) ifelse(length(y)>=i, y[i], NA)), na.rm = T) ) })
Mix.mat       = sapply(P.group.1, function(x){x1=1:length(x);  loess(x~x1)$fitted })
Lab           = c( expression(p[1]==.2), expression(p[1]==.4), expression(p[1]==.6) )
Xlab          = expression(paste("Enrollments to study ", j["eff"]))

pdf(file =paste0(path.fig, "BTH3_PopulationTrends_b.pdf"), width = 5, height = 5)
plot(c(1,222), c(.15,.75), t="n", xlab=Xlab, ylab="Average proportion of patients in group 1", cex.lab=1.2, panel.first = grid())
for(i in 1:3) lines(1:nrow(Mix.mat), Mix.mat[,i], col="black", lwd=2)
text(x = 10,  y = Mix.mat[1,  ]+0.033, labels = round(Mix.mat[1,   ], 2) )
text(x = 210, y = Mix.mat[222,]+0.033, labels = round(Mix.mat[222, ], 2) )
text(x = 120, y = Mix.mat[120,]-0.04, labels = Lab, col="black")
title(main="(C) Population trend")
dev.off()
}

######################################################################## 
# D - Patients drop-out
######################################################################## 
{
library(survival)
source("/gplab/steffen/PatientInfoTrials/Code_Analyses/Analysis_Functions.R")
p.vec      = seq(0.05, .9, 0.05)
median.hat = function(Trials) rowMeans(sapply(Trials, function(u){ 
		
   k         = which(u$Short.Summary$nrEffArms.by.Tr==1)[1]-1
   S         = u$Outcomes[u$Outcomes[,"Trial"]==k ,c("S.time",  "C", "Arm")]
   me        = summary(survfit(Surv(S[,1], S[,2])~S[,3]))$table[, "median"]
   me        = c(me, diff(me) )
   names(me) = c("c", "e", "dif")
   me
 }) ) 

setwd("/gplab/steffen/PatientInfoTrials/SimulationResults/BTH1/S0"); #dir()
F.names.0 = dir(pattern = "TGW1")
Trials.0  = Combine.list(F.names=F.names.0); length(Trials.0)
me.0      = median.hat(Trials=Trials.0); length(Trials.0); rm(Trials.0)

setwd("/gplab/steffen/PatientInfoTrials/SimulationResults/BTH1/S1"); #dir()
F.names.1 = lapply(p.vec, function(p) dir(pattern = paste0("Info1_Scenario_1_ph_",p, ".RData" ) ) )
me.1      = sapply(F.names.1, function(x){ print(x); y=Combine.list(F.names=x); id=which(sapply(y, length)==3); y=lapply(id, function(j) y[[j]]);  median.hat(Trials=y) })

setwd("/gplab/steffen/PatientInfoTrials/SimulationResults/BTH1/S2"); #dir()
F.names.2 = lapply(p.vec, function(p) dir(pattern = paste0("Info1_Scenario_2_pw_",p, ".RData" ) ) )
me.2      = sapply(F.names.2, function(x){ print(x); y=Combine.list(F.names=x); id=which(sapply(y, length)==3); y=lapply(id, function(j) y[[j]]);  median.hat(Trials=y) })

me        = cbind(g1=c(0,me.0[2]-me.1[2,]), g2=c(0,me.0[2]-me.2[2,]) )
me.s      = apply(me, 2, function(y) loess(y~c(0,p.vec)) $fitted )

save(me.0, me.1, me.2, me.s, file = "me.Drop.out.RData")


#load("~/Dropbox/Projects/ongoing_projects/Patient_Informed_Trial_Policies_Rcode/me.Drop.out.RData")
path.fig = "/gplab/steffen/PatientInfoTrials/"
#path.fig = "~/Dropbox/Projects/ongoing_projects/Patient_Informed_Trial_Policies/Manuscript_Patient_Informed_Trials/Figures/"
pdf(file =paste0(path.fig, "BTH4_PatientsDropout.pdf"), width = 5, height = 5)
  plot(range(p.vec), c(-2, 2), t="n", xlab="Dropout rate", axes = F, ylab="Average bias", cex.lab=1.2, panel.first = grid())
  title(main="(D) Patient dropout")
  lines(p.vec, -me.s[-1,1], t="l", col="brown", lwd=2)
  lines(p.vec, -me.s[-1,2], t="l", col="black", lwd=2, lty=1)
  text(x=.18, y=.75, labels = "dropout rate")
  text(x=.22, y=.5, labels = "for group 1 and 2")
  text(x=.125, y=.125, labels = "(0.05, 0.05)")
  text(x=.83, y=-1.1,  labels = "(0.9, 0.05)", col="brown")
  text(x=.83, y=1.3,   labels = "(0.05, 0.9)")
  axis(side = 1, at=seq(-2, 2, 0.1) )
  axis(side = 2, at=seq(-3, 3, 1) )
dev.off()

}          

######################################################################## 
# E - variability of response rates
######################################################################## 
{
source("/gplab/steffen/PatientInfoTrials/Code_Analyses/Analysis_Functions.R")
setwd("/gplab/steffen/PatientInfoTrials/SimulationResults/BTH4/"); dir()


F.names  = lapply(1:11, function(s) dir(pattern = paste0("Var",s,".RData" )) )
Summary  = sapply(F.names, function(x){ 
	# load and combine
	          Trials = Combine.list(F.names=x); print(length(Trials))
	          L      = lapply(1:length(Trials), function(i){ print(i); summary.1st.eff.plus.minus(Trials[[i]]$Short.Summary) })
	          E      = sapply(L, function(x) x[3,1:3] )
	          mu     = rowMeans(E, na.rm = T)
	          SD     = apply(E, 1, sd, na.rm=T )
	          Po     = rowMeans(sapply(L, function(x) x[5,1:3]==T), na.rm = T)
	                   round(c(mu=mu, SD=SD, Po=Po ), 2)
	                   })
save(Summary, file = "Summary.RData")

Trials.L = lapply(F.names, function(x) Combine.list(F.names=x) )
           save(Trials.L, file = "All.simulations.RData")
}

######################################################################## 
# F - misinterpretation of data
######################################################################## 
{
source("/gplab/steffen/PatientInfoTrials/Code_Analyses/Analysis_0_Functions.R")
setwd("/gplab/steffen/PatientInfoTrials/SimulationResults/BTH7/"); dir()

S.mat    = as.matrix(expand.grid(p.n=seq(0, .4, .1), p.PTE=c(.6, .7, .8), n.mc=1:20))
s.mat    = as.matrix(expand.grid(p.n=seq(0, .4, .1), p.PTE=c(.6, .7, .8)))
Summary  = apply(s.mat, 1, function(x){ 
  
  # 
  id       = which((x[1]==S.mat[,1]) & (x[2]==S.mat[,2])) 
  f.names  = paste0("/gplab/steffen/PatientInfoTrials/SimulationResults/BTH7/TGW7_s-",id,".RData") 
  
	# load and combine
	          Trials = Combine.list(F.names=f.names); print(length(Trials))
	          L      = lapply(1:length(Trials), function(i){ print(i); summary.1st.eff.plus.minus(Trials[[i]]$Short.Summary) })
	          E      = sapply(L, function(x) x[3,1:3] )
	          mu     = rowMeans(E, na.rm = T)
	          SD     = apply(E, 1, sd, na.rm=T )
	          Po     = rowMeans(sapply(L, function(x) x[5,1:3]==T), na.rm = T)
	                   # time to complet enrollment
	                   round(c(mu=mu, SD=SD, Po=Po ), 2)
	                   })
           save(Summary, file = "BTH7.RData")
           
cbind(s.mat, t(round(Summary,1)))    
        
   
}


{
   pdf(file =paste0(path.fig, "BTH6_Sensitivity1.pdf"), width=5, height=5)
 plot(0,0, ylim=c(0,1), xlim=c(0,.4), t="n", ylab="Probability", xlab=Xlab[1], cex.lab=1.2, panel.first = grid() )
 lines(ps[1:5],  Power.L[1,1:5],        t="l", col=Col[2], lwd=2)
 lines(ps[1:5],  Power.L[2,1:5],        t="l", col=Col[1], lwd=2)
 lines(ps[1:5],  Early.L[1,1:5],   t="l", col=Col[2], lwd=2, lty=2)
 lines(ps[1:5],  Early.L[2,1:5],   t="l", col=Col[1], lwd=2, lty=2)
 title(main=expression( paste("(A) Sensitivity to the decision model parameter ", theta[L] )))
 legend("topleft", legend=Leg1, bty="n", lwd=2, lty=lty.leg[1:2], col=Col.leg[1:2], text.col=Col.leg[1:2] )
 legend("left",   legend=Leg2, bty="n", lwd=2, lty=lty.leg[3:4], col=Col.leg[3:4], text.col=Col.leg[3:4] )
 dev.off()
 
 pdf(file =paste0(path.fig, "BTH7_Sensitivity2.pdf"), width = 5, height = 5)
 plot(0,0, ylim=c(10,35), xlim=c(0,10), t="n", ylab="Mean time to complete enrollment (months)", xlab=Xlab[2], cex.lab=1.2, panel.first = grid() )
 lines(c(0,th.s), Enrol.S[1,],  t="l", col=Col[2], lwd=2)
 lines(c(0,th.s), Enrol.S[4,],  t="l", col=Col[3], lwd=2)
 legend("right",  legend=Leg3[1:2], bty="n", lwd=2, lty=lty.leg[1:2], col=Col[1:2], text.col=Col[1:2], cex = 1.1)
 title(main=expression( paste("(B) Sensitivity to the decision model parameter ", theta[S] )))
 dev.off()
}
