# Supplementary material for: The effects of releasing early results from ongoing clinical trials
Source: Nat Commun. 2021 Feb 5;12:801. doi: 10.1038/s41467-021-21116-4 (PMC7864990; doi:10.1038/s41467-021-21116-4)
Supplement: Supplementary file 3 — Supplementary Code [file 41467_2021_21116_MOESM3_ESM.zip › Summary-Data/02_Simulation-Sensitivity-Analyses/OS_InfoPolicy1_ThingsGoWrongS3a.R]

# Modification
## only good prognosis patients enroll to trials using permanable prob.
library(survival)
library(parallel)
setwd("/bcb/gplab/steffen/PatientInfoTrials")
source("Functions.R")

n.sim        = 50                 ## number of simulated trials
n.Tr         = 30                  ## total number of trials
n.a          = rep(1,n.Tr)         ## number of experimental arms per trial
lam.p        = 640/12              ## 640 patients per year

lam.suv.0    = log(2)/10           ## rate of control, with median 14 month OS
hr.e         = .7                  ## hazard ratio for effective experimental arms
lam.suv.e    = lam.suv.0 * hr.e    ## hazard rate for effective experimental arms

n.max        = 111                 ## max sample size per arm
ss.Tr        = n.max * (1+n.a)     ## max sample size per trial
N            = sum(ss.Tr)          ## overall accrual to all trials
n.test       = 145                 ## number of observed events before final analyses
alpha        = 0.1

info.delta   = 1
c.rand       = c(.05, 1, 3) 
p.close      = 0.05

s.case       = 1
mc           =  as.integer(commandArgs()[3])

# patients leaving the trial
p.H          = c(.2, .4, .6) [s.case]       # proportion of patients geting the drug off-study 
mu.0         = 1/lam.suv.0                  # overall mean for control 
mu.0.W       = 8
mu.0.H       = (mu.0 - mu.0.W*(1-p.H))/p.H  # mean for healthy control
lam.0.H      = 1/mu.0.H
lam.0.W      = 1/mu.0.W
mu.0.W*(1-p.H) + p.H*mu.0.H


set.seed(mc)
(t1 = Sys.time())
# Tr.start     = t(sapply(1:n.sim, function(i)  c( rep(0,5), sort(runif(25, 0, 12*10))) ))                   ## when do the trials start
# n.e          = cbind(matrix(0, n.sim, 5),  t(replicate(n.sim, {sample(c(rep(1,3), rep(0,n.Tr-3-5))) })) )
 Tr.start     = t(sapply(1:n.sim, function(i)  c(0, sort(runif(29, 0, 12*10))) ))                   ## when do the trials start
 n.e          = cbind(0,  t(replicate(n.sim, {sample(c(rep(1,3), rep(0,n.Tr-5))) })), 0)
 hr.a         = matrix(1, n.sim, n.Tr); hr.a[n.e==1] = hr.e
 Y            = lapply(1:n.sim, function(i) get.outcome.data.OS(N=3*N, lam.p=lam.p, lam.h.surv.0=lam.0.H, lam.w.surv.0=lam.0.W, p.h=p.H, hr.h=hr.a[i,],  hr.w=hr.a[i,])) 
 
 Trials       = mclapply(1:n.sim, function(i) Simulate.OS.policy.2(Y=Y[[i]], Tr.start=Tr.start[i,], n.e=n.e[i,], n.max=n.max, n.test=n.test, alpha=alpha, info.delta=info.delta, c.rand=c.rand, p.close=p.close))
(t2 = Sys.time())
(t2-t1)
 
 name  = paste0("SimulationResults/BTH3/TGW3_MC",mc,"_p.H_", p.H,".RData") 
 save(Trials, file=name)
 
