# Supplementary material for: The effects of releasing early results from ongoing clinical trials
Source: Nat Commun. 2021 Feb 5;12:801. doi: 10.1038/s41467-021-21116-4 (PMC7864990; doi:10.1038/s41467-021-21116-4)
Supplement: Supplementary file 3 — Supplementary Code [file 41467_2021_21116_MOESM3_ESM.zip › Summary-Data/02_Simulation-Sensitivity-Analyses/OS_InfoPolicy1_ThingsGoWrongS4.R]

# Modification
## introduce variability into the model
library(survival)
library(parallel)
setwd("/bcb/gplab/steffen/PatientInfoTrials")
source("Functions.R")

n.sim        = 100                  ## number of simulated trials
n.Tr         = 30                  ## total number of trials
n.a          = rep(1,n.Tr)         ## number of experimental arms per trial
lam.p        = 640/12              ## 640 patients per year

lam.suv.0    = log(2)/10           ## rate of control, with median 14 month OS
hr.e         = .7                  ## hazard ratio for effective experimental arms
lam.suv.e    = lam.suv.0 * hr.e    ## hazard rate for effective experimental arms

n.max        = 111                 ## max sample size per arm
ss.Tr        = n.max * (1+n.a)     ## max sample size per trial
N            = sum(ss.Tr)          ## overall accrual to all trials
n.test       = 145                 ## number of observed events before final analyses
alpha        = 0.1

c.rand       = c(0.05, 1, 3) 
p.close      = 0.05
info.delta   = 1


s.case       = as.integer(commandArgs()[3])
s            = seq(0.001, 100, length.out = 11)
noise.vec    = c(do=1, mu=50, SE=s[s.case])
print(noise.vec)
 
mc           = 13

set.seed(mc)
(t1 = Sys.time())

 Tr.start     = t(sapply(1:n.sim, function(i)  c( rep(0,5), sort(runif(25, 0, 12*10))) ))                   ## when do the trials start
 n.e          = cbind(matrix(0, n.sim, 5),  t(replicate(n.sim, {sample(c(rep(1,3), rep(0,n.Tr-3-5))) })) )
 hr.a         = matrix(1, n.sim, n.Tr); hr.a[n.e==1] = hr.e

 Y            = mclapply(1:n.sim, function(i) get.outcome.data.OS(N=3*N, lam.p=lam.p, p.h==1, lam.h.surv.0=lam.suv.0, hr.h=hr.a[i,] ))  
 Trials       = mclapply(1:n.sim, function(i) Simulate.OS.policy.2(Y=Y[[i]], Tr.start=Tr.start[i,], n.e=n.e[i,], n.max=n.max, n.test=n.test,  alpha= alpha, info.delta=info.delta, c.rand=c.rand, p.close=p.close, noise.vec=noise.vec) )

(t2 = Sys.time())
(t2-t1)
 
 name  = paste0("SimulationResults/BTH4/Info1_mc_",mc,"_Var", s.case , ".RData") 
 save(Trials, file=name)
 
 
