# Supplementary material for: The effects of releasing early results from ongoing clinical trials
Source: Nat Commun. 2021 Feb 5;12:801. doi: 10.1038/s41467-021-21116-4 (PMC7864990; doi:10.1038/s41467-021-21116-4)
Supplement: Supplementary file 3 — Supplementary Code [file 41467_2021_21116_MOESM3_ESM.zip › Summary-Data/02_Simulation-Sensitivity-Analyses/OS_InfoPolicy1_ThingsGoWrongS3c.sh]

# request Bourne shell for job
#$ -S /bin/sh
#$ -o /bcb/gplab/steffen/PatientInfoTrials/m
#$ -e /bcb/gplab/steffen/PatientInfoTrials/m
   cd /bcb/gplab/steffen/PatientInfoTrials/Code_Simulations/02_sensitivity_analyses/

/apps/R-3.2.2/bin/R --vanilla < OS_InfoPolicy1_ThingsGoWrongS3c.R  $SGE_TASK_ID
