# Supplementary material for: The effects of releasing early results from ongoing clinical trials
Source: Nat Commun. 2021 Feb 5;12:801. doi: 10.1038/s41467-021-21116-4 (PMC7864990; doi:10.1038/s41467-021-21116-4)
Supplement: Supplementary file 3 — Supplementary Code [file 41467_2021_21116_MOESM3_ESM.zip › Summary-Data/02_Simulation-Sensitivity-Analyses/OS_InfoPolicy1_ThingsGoWrong_Dropout_S2.R]

# Modification
## proportion of p.l patients leave the trial when Pr.PTE < c.rand[1] for more than m months
## p.r of them re-enroll into different trial

rm(list=ls())
library(survival)
library(parallel)
setwd("/bcb/gplab/steffen/PatientInfoTrials")
#setwd("/Users/steffenventz/Dropbox (Partners HealthCare)/Projects/ongoing_projects/Patient_Informed_Trial_Policies/RCode/")
source("Functions.R")

n.sim        = 100                 ## number of simulated trials
n.Tr         = 30                  ## total number of trials
n.a          = rep(1,n.Tr)         ## number of experimental arms per trial
lam.p        = 640/12              ## 640 patients per year

lam.suv.0    = log(2)/10           ## rate of control, with median 14 month OS
hr.e         = .7                  ## hazard ratio for effective experimental arms
lam.suv.e    = lam.suv.0 * hr.e    ## hazard rate for effective experimental arms

n.max        = 111                 ## max sample size per arm
ss.Tr        = n.max * (1+n.a)     ## max sample size per trial
N            = sum(ss.Tr)          ## overall accrual to all trials
n.test       = 145                 ## number of observed events before final analyses
alpha        = 0.1
c.rand       = c(.05, 1, 3) 
p.close      = 0.05
info.delta   = 1

# patients outcome distribution in group 1 and 2
pi.H         = .5                             # proportion of patients in group 2 
mu.0         = 1/lam.suv.0                    # overall mean for control 
mu.0.W       = 4                              # control: mean group 2 (weak)
mu.0.H       = (mu.0 - mu.0.W*(1-pi.H))/pi.H  # control: mean group 1 (healthy)
lam.0.H      = 1/mu.0.H    
lam.0.W      = 1/mu.0.W
	log(2) /  c(G1=lam.0.H, G2=lam.0.W, ALL=lam.suv.0)    
      
# drop-out rate for both groups
mc           = 7
p.do         = seq(.05, .9, .05) [ as.integer(commandArgs()[3]) ] # id should be 1-18
par.s        = c(do.m=1, t.do=2, pr.PTE=.5,  p.do.W=p.do, p.do.H=.05) 
 
set.seed(mc)
(t1 = Sys.time())

# Tr.start   = t(sapply(1:n.sim, function(i)  c( rep(0,5), sort(runif(25, 0, 12*10))) ))                   ## when do the trials start
# n.e        = cbind(matrix(0, n.sim, 6),  t(replicate(n.sim, {sample(c(rep(1,3), rep(0,n.Tr-3-6))) })) )
# hr         = matrix(1, n.sim, n.Tr);    hr[n.e==1] = hr.e
# Y          = mclapply(1:n.sim, function(i) get.outcome.data.OS(N=N, lam.p=lam.p, lam.h.surv.0=lam.0.H, lam.w.surv.0=lam.0.W, p.h=pi.H, hr.h=hr, hr.w=hr) ) 

 Tr.start     = t(sapply(1:n.sim, function(i)  c(0, sort(runif(29, 0, 12*10))) ))                   ## when do the trials start
 n.e          = cbind(0,  t(replicate(n.sim, {sample(c(rep(1,3), rep(0,n.Tr-5))) })), 0)
 hr.a         = matrix(1, n.sim, n.Tr); hr.a[n.e==1] = hr.e
 Y            = mclapply(1:n.sim, function(i) get.outcome.data.OS(N=3*N, lam.p=lam.p, lam.h.surv.0=lam.0.H, lam.w.surv.0=lam.0.W, p.h=pi.H, hr.h=hr.a, hr.w=hr.a) ) 

 Trials       = mclapply(1:n.sim, function(i) Simulate.OS.policy.2(Y=Y[[i]], Tr.start=Tr.start[i,], n.e=n.e[i,], n.max=n.max, n.test=n.test, alpha= alpha, info.delta=info.delta, c.rand=c.rand, p.close=p.close, par.s=par.s) )
 
(t2 = Sys.time())
(t2-t1)

name  = paste0("SimulationResults/BTH1/TGW1_MC",mc,"_S2_ph_",p.do,".RData") 
save(Trials, file=name)
  


 
 
