# Supplementary material for: The effects of releasing early results from ongoing clinical trials
Source: Nat Commun. 2021 Feb 5;12:801. doi: 10.1038/s41467-021-21116-4 (PMC7864990; doi:10.1038/s41467-021-21116-4)
Supplement: Supplementary file 3 — Supplementary Code [file 41467_2021_21116_MOESM3_ESM.zip › Summary-Data/03_Simulations-Platform-Trials/Sim_Platform_P.R]

rm(list=ls())

setwd("/bcb/gplab/steffen/PatientInfoTrials")
#setwd("~/Dropbox/Projects/ongoing_projects/Patient_Informed_Trial_Policies/RCode/")
source("Platform_Functions.R")
options(scipen = 999)

# assumptions:
n.sim        = 50                   ## number of simulated trials
n.A          = 30                   ## total number of experimental arms
lam.p        = 640/12               ## 640 patients per year
lam.suv.0    = log(2)/10            ## rate of control, with median 10 month OS
hr.e         = .7                   ## hazard ratio for effective experimental arms
alpha        = 0.1
n.events     = 145                  ## number of observed events before final analyses
n.ac.max     = 2*115                ## max sample size per arm
N            = n.ac.max*n.A         ## overall accrual to all trials
nr.info.close= 2
info.delta   = 1
Info.yes     = T


mc           = as.integer(commandArgs()[3])
th.s         = 2.0 # seq(0, 2.7, length.out = 10) [ s.arg ]
c.rand       = c(.05, 1, th.s)              ## lower & lower limit of entering a trial & scaling of ranomization probability
c.rand 

set.seed(mc)
(t1 = Sys.time())
  A.start      = t(replicate(n =n.sim, { c(rep(0,6), sort(runif(n.A-5, 0, 12*10))) } ))  
  hr.a         = cbind(matrix(1, n.sim, 5), t(replicate(n.sim, {sample(c(rep(.7,3), rep(1,n.A-3-5)))} )) )
  is.eff       = 1*(hr.a==hr.e)
  Y            = mclapply(1:n.sim, function(i) get.outcome.data.OSP(N=2*N, lam.p=lam.p, hr.a=hr.a[i,], lam.surv.0=lam.suv.0))
  Trials       = mclapply(1:n.sim, function(i) Simulate.OSP.policy(Y=Y[[i]], A.start=A.start[i,], is.eff=is.eff[i,], n.ac.max=n.ac.max, n.events=n.events, c.rand=c.rand, info.delta=info.delta, nr.info.close=nr.info.close, alpha=alpha) )
(t2 = Sys.time())
(t2-t1)
    
name = paste0("SimulationResults/Platform/Perm_Scen2_MC_",mc,".RData")
save(Trials,   file=name)

# powlgrnk(acc.per=25, acc.rate=9, add.fu=7, alpha=.1, control.rate=log(2)/10, test.rate=log(2)/10*.7)
