# Supplementary material for: The effects of releasing early results from ongoing clinical trials
Source: Nat Commun. 2021 Feb 5;12:801. doi: 10.1038/s41467-021-21116-4 (PMC7864990; doi:10.1038/s41467-021-21116-4)
Supplement: Supplementary file 3 — Supplementary Code [file 41467_2021_21116_MOESM3_ESM.zip › Summary-Data/01_Simulations-Basic-Example/Sim_OS_InfoPolicy_Basic_Info.R]

library(survival)
library(parallel)
setwd("/bcb/gplab/steffen/PatientInfoTrials/SimulationResults/BasicExample")
source("/bcb/gplab/steffen/PatientInfoTrials/Functions.R")

# assumptions:
n.sim        = 100                 ## number of simulated trials
n.Tr         = 6                   ## total number of trials
lam.tr       = 16/(10*12)          ## trial arrival rate
lam.suv.0    = log(2)/10           ## rate of control, with median 14 month OS
hr.e         = .5                  ## hazard ratio for effective experimental arms
lam.suv.e    = lam.suv.0*hr.e      ## hazard rate for effective experimental arms
p.eff        = .2                  ## proportion of effective arms                
n.a          = rep(1,n.Tr)         ## number of experimenatl arms per trial
info.delta   = 1                   ## update info every 6 month
c.rand       = c(0.05, 1, 3)       ## lower & lower limit of entering a trial & scaling of ranomization probability
p.close      = 0.05


#### n=acc.rate*acc.per patients  enter Unif[0,acc.per], 
param        = c(0.8, 224, 144)    ## power, total sample size, events for analyses 
n.max        = param[2]/2          ## max sample size per arm
ss.Tr        = n.max * (1+n.a)     ## max sample size per trial
N            = sum(ss.Tr)          ## overall accrual to all trials
n.test       = ceiling(param[3])   ## number of observed events before final analyses
lam.p        = 8*2                 ## rate of opening trials

# info parameter
alpha         = 0.1               ## type I error
mc            = as.integer(commandArgs()[3])

set.seed(121) 
Tr.start      = c(0,0, sort(runif(4, 0, 24)))
n.e           = c(0,0, 1, 0,0,0)
hr            = rep(1, length(n.e))
hr[n.e==1]    = hr.e
Y             = replicate(n = n.sim, expr={ get.outcome.data.OS(N=3*N, lam.p=lam.p, lam.surv.0=lam.suv.0, hr.a=hr) }, simplify=F)


set.seed(mc) 
 Trials       = mclapply(1:n.sim, function(i) Simulate.OS.policy.1(Y=Y[[i]], Tr.start=Tr.start, n.e=n.e, n.max=n.max, n.test=n.test, alpha= alpha, info.delta=info.delta, c.rand=c.rand,  p.close=p.close) )
                save(Trials,   file=paste0("BasicExampleInfo",mc,".RData"))
